# Supplementary material for: Seq2Bind webserver for binding site prediction from sequences using fine-tuned protein language models
Source: NAR Genom Bioinform. 2025 Nov 22;7(4):lqaf154. doi: 10.1093/nargab/lqaf154 (PMC12639246; doi:10.1093/nargab/lqaf154)
Supplement: lqaf154_Supplemental_Files [file lqaf154_supplemental_files.zip]

Archive with 4 entries (4 files):
- Seq2Bind-data.ipynb
- Seq2Bind.ipynb
- Supplementary Data.xlsx
- Supplementary File copy_clean.docx
