# Supplementary material for: Seq2Bind webserver for binding site prediction from sequences using fine-tuned protein language models
Source: NAR Genom Bioinform. 2025 Nov 22;7(4):lqaf154. doi: 10.1093/nargab/lqaf154 (PMC12639246; doi:10.1093/nargab/lqaf154)
Supplement: lqaf154_Supplemental_Files [file lqaf154_supplemental_files.zip › Seq2Bind-data.ipynb]

# %% [markdown]
# Protein-Protein Interaction Binding Energy Prediction and Alanine Scanning

This notebook provides tools for:
- **Binding energy prediction** between two protein sequences using multiple deep learning models
- **Alanine scanning mutagenesis** to identify critical residues for protein-protein interactions
- **Visualization** of results with publication-quality plots

**Models included:**
- LSTM-based sequence model
- ProtBERT (protein language model)
- ESM-2 (evolutionary scale modeling)
- ProtT5 (protein T5 transformer)

---

# %% [markdown]
## Setup and Dependencies

Install required packages and import libraries. Run this cell first.

# %% [code]
# Install dependencies
!pip install torch pandas pytorch-lightning transformers huggingface_hub --quiet
!pip install huggingface_hub[hf_transfer] --quiet
!pip install hf_transfer --quiet
!pip install sentencepiece --quiet
!pip install protobuf --quiet
!pip install tokenizers --quiet
!pip install matplotlib seaborn --quiet

# Set environment variable to enable hf_transfer
import os
os.environ["HF_HUB_ENABLE_HF_TRANSFER"] = "1"

print("Dependencies installed successfully.")

# Import libraries
import torch
import torch.nn as nn
import numpy as np
import pandas as pd
import pytorch_lightning as pl
import warnings
import threading
import time
import matplotlib.pyplot as plt
import seaborn as sns
from collections import OrderedDict
from transformers import BertModel, BertConfig, BertTokenizer
from transformers import AutoTokenizer, EsmModel, EsmConfig
from transformers import T5Tokenizer, T5EncoderModel, T5Config
from huggingface_hub import PyTorchModelHubMixin
from IPython.display import display, HTML, clear_output
import ipywidgets as widgets

# Configure plotting
plt.style.use('default')
warnings.filterwarnings("ignore")

# Nature journal color palette
NATURE_COLORS = {
    'blue': '#1f77b4',
    'orange': '#ff7f0e',
    'green': '#2ca02c',
    'red': '#d62728',
    'purple': '#9467bd',
    'brown': '#8c564b',
    'pink': '#e377c2',
    'gray': '#7f7f7f',
    'olive': '#bcbd22',
    'cyan': '#17becf'
}

# Set random seeds
np.random.seed(42)
torch.manual_seed(42)
torch.cuda.manual_seed_all(42)

# Global variables
loaded_models = {}
model_status = {"LSTM": "Not loaded", "ProtBERT": "Not loaded", "ESM-2": "Not loaded", "ProtT5": "Not loaded"}
device = torch.device("cuda" if torch.cuda.is_available() else "cpu")
interrupt_flag = threading.Event()

# Global variables for storing results
stored_predictions = None
stored_scanning_results = None

print(f"Using device: {device}")
print("Setup complete.")

# %% [markdown]
## Model Definitions

Define the neural network architectures for all prediction models.

# %% [code]
def validate_protein_sequence(sequence):
    """Validate and clean protein sequence."""
    valid_amino_acids = set('ACDEFGHIKLMNPQRSTVWY')
    sequence = sequence.upper().strip().replace('\n', '').replace(' ', '')
    invalid_chars = set(sequence) - valid_amino_acids
    if invalid_chars:
        raise ValueError(f"Invalid amino acids found: {invalid_chars}")
    if len(sequence) == 0:
        raise ValueError("Sequence cannot be empty")
    if len(sequence) > 1200:
        print(f"Warning: Sequence length ({len(sequence)}) exceeds 1200 residues. Will be truncated.")
    return sequence

def protein_to_onehot(protein_sequence):
    """Convert protein sequence to one-hot encoding."""
    amino_acids = 'ACDEFGHIKLMNPQRSTVWY'
    max_length = 1200
    onehot = np.zeros((max_length, len(amino_acids) + 1))

    for i, amino_acid in enumerate(protein_sequence[:max_length]):
        if amino_acid in amino_acids:
            onehot[i, amino_acids.index(amino_acid)] = 1
        else:
            onehot[i, -1] = 1
    return onehot

# LSTM Model
class ProteinScorePrediction(nn.Module, PyTorchModelHubMixin):
    def __init__(self, input_size=21, hidden_dim=10):
        super().__init__()
        self.bilstm1 = nn.LSTM(input_size, hidden_dim, bidirectional=True, batch_first=True)
        self.bilstm2 = nn.LSTM(input_size, hidden_dim, bidirectional=True, batch_first=True)
        self.fc1 = nn.Linear(hidden_dim * 2, hidden_dim)
        self.fc2 = nn.Linear(hidden_dim, 1)

    def forward(self, x1, x2):
        _, (hidden1, _) = self.bilstm1(x1)
        _, (hidden2, _) = self.bilstm2(x2)
        concat_hidden = torch.cat((hidden1[-1], hidden2[-1]), dim=1)
        x = self.fc1(concat_hidden)
        x = torch.relu(self.fc2(x))
        return x

# ProtBERT Model
class ProtBertPPIModel(pl.LightningModule, PyTorchModelHubMixin):
    def __init__(self):
        super().__init__()
        self.model_name = 'Rostlab/prot_bert_bfd'
        self.__build_model()

    def __build_model(self):
        config = BertConfig.from_pretrained(self.model_name)
        config.gradient_checkpointing = True
        self.ProtBertBFD = BertModel.from_pretrained(self.model_name, config=config).requires_grad_(True)
        self.encoder_features = 1024
        self.tokenizer = BertTokenizer.from_pretrained(self.model_name, do_lower_case=False)

        self.classification_head = nn.Sequential(OrderedDict([
            ("dropout1", nn.Dropout(0.2)),
            ("dense1", nn.Linear(self.encoder_features*4, int(self.encoder_features * 4 / 16))),
            ("dropout2", nn.Dropout(0.2)),
            ("dense2", nn.Linear(int(self.encoder_features*4 / 16), int(self.encoder_features*4 / (16*16)))),
            ("dropout3", nn.Dropout(0.2)),
            ("dense3", nn.Linear(int(self.encoder_features*4 / (16*16)), 1)),
            ("relu", nn.ReLU())
        ]))

    def pool_strategy(self, features, pool_cls=True, pool_max=True, pool_mean=True, pool_mean_sqrt=True):
        token_embeddings = features['token_embeddings']
        cls_token = features['cls_token_embeddings']
        attention_mask = features['attention_mask']

        output_vectors = []
        if pool_cls:
            output_vectors.append(cls_token)
        if pool_max:
            input_mask_expanded = attention_mask.unsqueeze(-1).expand(token_embeddings.size()).float()
            token_embeddings[input_mask_expanded == 0] = -1e9
            max_over_time = torch.max(token_embeddings, 1)[0]
            output_vectors.append(max_over_time)
        if pool_mean or pool_mean_sqrt:
            input_mask_expanded = attention_mask.unsqueeze(-1).expand(token_embeddings.size()).float()
            sum_embeddings = torch.sum(token_embeddings * input_mask_expanded, 1)
            sum_mask = input_mask_expanded.sum(1)
            sum_mask = torch.clamp(sum_mask, min=1e-9)
            if pool_mean:
                output_vectors.append(sum_embeddings / sum_mask)
            if pool_mean_sqrt:
                output_vectors.append(sum_embeddings / torch.sqrt(sum_mask))

        return torch.cat(output_vectors, 1)

    def forward(self, input_ids, token_type_ids, attention_mask):
        word_embeddings = self.ProtBertBFD(input_ids, attention_mask)[0]
        return self.pool_strategy({
            "token_embeddings": word_embeddings,
            "cls_token_embeddings": word_embeddings[:, 0],
            "attention_mask": attention_mask,
        })

    def classifier(self, model_out_A, model_out_B):
        x = model_out_A * model_out_B
        result = self.classification_head(x)
        return {"logits": result.view(-1)}

    def predict(self, model_inputA, model_inputB):
        if self.training:
            self.eval()
        with torch.no_grad():
            model_out_A = self.forward(**model_inputA)
            model_out_B = self.forward(**model_inputB)
            return self.classifier(model_out_A, model_out_B)

# ESM-2 Model
class ESMPPIModel(pl.LightningModule, PyTorchModelHubMixin):
    def __init__(self):
        super().__init__()
        self.model_name = 'facebook/esm2_t33_650M_UR50D'
        self.__build_model()

    def __build_model(self):
        config = EsmConfig.from_pretrained(self.model_name)
        config.gradient_checkpointing = True
        self.ESM = EsmModel.from_pretrained(self.model_name, config=config).requires_grad_(True)
        self.encoder_features = 1280
        self.tokenizer = AutoTokenizer.from_pretrained(self.model_name, do_lower_case=False)

        self.classification_head = nn.Sequential(OrderedDict([
            ("dropout1", nn.Dropout(0.2)),
            ("dense1", nn.Linear(self.encoder_features*4, int(self.encoder_features * 4 / 16))),
            ("dropout2", nn.Dropout(0.2)),
            ("dense2", nn.Linear(int(self.encoder_features*4 / 16), int(self.encoder_features*4 / (16*16)))),
            ("dropout3", nn.Dropout(0.2)),
            ("dense3", nn.Linear(int(self.encoder_features*4 / (16*16)), 1)),
            ("relu", nn.ReLU())
        ]))

    def pool_strategy(self, features, pool_cls=True, pool_max=True, pool_mean=True, pool_mean_sqrt=True):
        token_embeddings = features['token_embeddings']
        cls_token = features['cls_token_embeddings']
        attention_mask = features['attention_mask']

        output_vectors = []
        if pool_cls:
            output_vectors.append(cls_token)
        if pool_max:
            input_mask_expanded = attention_mask.unsqueeze(-1).expand(token_embeddings.size()).float()
            token_embeddings[input_mask_expanded == 0] = -1e9
            max_over_time = torch.max(token_embeddings, 1)[0]
            output_vectors.append(max_over_time)
        if pool_mean or pool_mean_sqrt:
            input_mask_expanded = attention_mask.unsqueeze(-1).expand(token_embeddings.size()).float()
            sum_embeddings = torch.sum(token_embeddings * input_mask_expanded, 1)
            sum_mask = input_mask_expanded.sum(1)
            sum_mask = torch.clamp(sum_mask, min=1e-9)
            if pool_mean:
                output_vectors.append(sum_embeddings / sum_mask)
            if pool_mean_sqrt:
                output_vectors.append(sum_embeddings / torch.sqrt(sum_mask))

        return torch.cat(output_vectors, 1)

    def forward(self, input_ids, token_type_ids, attention_mask):
        word_embeddings = self.ESM(input_ids, attention_mask)[0]
        return self.pool_strategy({
            "token_embeddings": word_embeddings,
            "cls_token_embeddings": word_embeddings[:, 0],
            "attention_mask": attention_mask,
        })

    def classifier(self, model_out_A, model_out_B):
        x = model_out_A * model_out_B
        result = self.classification_head(x)
        return {"logits": result.view(-1)}

    def predict(self, model_inputA, model_inputB):
        if self.training:
            self.eval()
        with torch.no_grad():
            model_out_A = self.forward(**model_inputA)
            model_out_B = self.forward(**model_inputB)
            return self.classifier(model_out_A, model_out_B)

# ProtT5 Model
class ProtT5PPIModel(pl.LightningModule, PyTorchModelHubMixin):
    def __init__(self):
        super().__init__()
        self.model_name = 'Rostlab/prot_t5_xl_half_uniref50-enc'
        self.__build_model()

    def __build_model(self):
        config = T5Config.from_pretrained(self.model_name)
        config.gradient_checkpointing = True
        self.T5EncoderModel = T5EncoderModel.from_pretrained(self.model_name, config=config).requires_grad_(True)
        self.encoder_features = 1024

        try:
            self.tokenizer = T5Tokenizer.from_pretrained(self.model_name, do_lower_case=False, legacy=True)
        except:
            self.tokenizer = T5Tokenizer.from_pretrained(self.model_name, do_lower_case=False)

        self.classification_head = nn.Sequential(OrderedDict([
            ("dropout1", nn.Dropout(0.2)),
            ("dense1", nn.Linear(self.encoder_features*4, int(self.encoder_features * 4 / 16))),
            ("dropout2", nn.Dropout(0.2)),
            ("dense2", nn.Linear(int(self.encoder_features*4 / 16), int(self.encoder_features*4 / (16*16)))),
            ("dropout3", nn.Dropout(0.2)),
            ("dense3", nn.Linear(int(self.encoder_features*4 / (16*16)), 1)),
            ("relu", nn.ReLU())
        ]))

    def pool_strategy(self, features, pool_cls=True, pool_max=True, pool_mean=True, pool_mean_sqrt=True):
        token_embeddings = features['token_embeddings']
        cls_token = features['cls_token_embeddings']
        attention_mask = features['attention_mask']

        output_vectors = []
        if pool_cls:
            output_vectors.append(cls_token)
        if pool_max:
            input_mask_expanded = attention_mask.unsqueeze(-1).expand(token_embeddings.size()).float()
            token_embeddings[input_mask_expanded == 0] = -1e9
            max_over_time = torch.max(token_embeddings, 1)[0]
            output_vectors.append(max_over_time)
        if pool_mean or pool_mean_sqrt:
            input_mask_expanded = attention_mask.unsqueeze(-1).expand(token_embeddings.size()).float()
            sum_embeddings = torch.sum(token_embeddings * input_mask_expanded, 1)
            sum_mask = input_mask_expanded.sum(1)
            sum_mask = torch.clamp(sum_mask, min=1e-9)
            if pool_mean:
                output_vectors.append(sum_embeddings / sum_mask)
            if pool_mean_sqrt:
                output_vectors.append(sum_embeddings / torch.sqrt(sum_mask))

        return torch.cat(output_vectors, 1)

    def forward(self, input_ids, attention_mask):
        word_embeddings = self.T5EncoderModel(input_ids, attention_mask).last_hidden_state
        return self.pool_strategy({
            "token_embeddings": word_embeddings,
            "cls_token_embeddings": word_embeddings[:, 0],
            "attention_mask": attention_mask,
        })

    def classifier(self, model_out_A, model_out_B):
        x = model_out_A * model_out_B
        result = self.classification_head(x)
        return {"logits": result.view(-1)}

    def predict(self, model_inputA, model_inputB):
        if self.training:
            self.eval()
        with torch.no_grad():
            model_out_A = self.forward(**model_inputA)
            model_out_B = self.forward(**model_inputB)
            return self.classifier(model_out_A, model_out_B)

print("Model definitions loaded.")

# %% [markdown]
## Prediction Functions

Functions to load models and make predictions.

# %% [code]
import os
# Enable hf_transfer for faster downloads
os.environ["HF_HUB_ENABLE_HF_TRANSFER"] = "1"

# Global counter to limit memory info printing
_memory_print_counter = 0

def load_model(model_name):
    """Load and cache models with intelligent memory management and fast downloads."""
    if model_name in loaded_models:
        return loaded_models[model_name]

    try:
        print(f"Loading {model_name} model...")

        # Special memory management for ProtT5
        if model_name == "ProtT5":
            print("ProtT5 detected - implementing memory optimization...")
            # Clear ALL other models from memory first
            for other_model in ['LSTM', 'ProtBERT', 'ESM-2']:
                if other_model in loaded_models:
                    print(f"  Unloading {other_model} to free memory...")
                    del loaded_models[other_model]
                    model_status[other_model] = "Unloaded for ProtT5"

            # Aggressive memory cleanup
            if torch.cuda.is_available():
                torch.cuda.empty_cache()
                torch.cuda.synchronize()
            import gc
            gc.collect()

            print("  Memory cleared. Loading ProtT5 with fast transfer...")

        # Fast loading with hf_transfer and optimizations
        download_kwargs = {
            'resume_download': True,
            'force_download': False,
            'local_files_only': False
        }

        # Load models with optimized settings
        if model_name == "LSTM":
            model = ProteinScorePrediction.from_pretrained(
                'ilmuuu81/LSTM_PPI',
                **download_kwargs
            )
            model.eval()
            model_status["LSTM"] = "Ready"

        elif model_name == "ProtBERT":
            model = ProtBertPPIModel.from_pretrained(
                "ilmuuu81/BERT_PPI",
                **download_kwargs
            )
            model = model.to(device)
            model.eval()

            # Optimize ProtBERT for inference
            if hasattr(model.ProtBertBFD, 'config'):
                model.ProtBertBFD.config.use_cache = False
                model.ProtBertBFD.config.output_attentions = False
                model.ProtBertBFD.config.output_hidden_states = False

            model_status["ProtBERT"] = "Ready (Optimized)"

        elif model_name == "ESM-2":
            model = ESMPPIModel.from_pretrained(
                "ilmuuu81/ESM_PPI",
                **download_kwargs
            )
            model = model.to(device)
            model.eval()

            # Optimize ESM-2 for inference
            if hasattr(model.ESM, 'config'):
                model.ESM.config.use_cache = False
                model.ESM.config.output_attentions = False
                model.ESM.config.output_hidden_states = False

            model_status["ESM-2"] = "Ready (Optimized)"

        elif model_name == "ProtT5":
            # Load ProtT5 with maximum optimizations
            model = ProtT5PPIModel.from_pretrained(
                "ilmuuu81/T5_PPI",
                **download_kwargs,
                torch_dtype=torch.float16 if torch.cuda.is_available() else torch.float32  # Use half precision
            )
            model = model.to(device)
            model.eval()

            # Aggressive ProtT5 optimizations
            if hasattr(model.T5EncoderModel, 'config'):
                model.T5EncoderModel.config.use_cache = False
                model.T5EncoderModel.config.output_attentions = False
                model.T5EncoderModel.config.output_hidden_states = False

            # Enable gradient checkpointing for memory efficiency
            if hasattr(model.T5EncoderModel, 'gradient_checkpointing_enable'):
                model.T5EncoderModel.gradient_checkpointing_enable()

            model_status["ProtT5"] = "Ready (Half Precision + Optimized)"
            print("  ProtT5 loaded with half precision and fast transfer")

        loaded_models[model_name] = model

        # Final memory cleanup
        if torch.cuda.is_available():
            torch.cuda.empty_cache()

        print(f"{model_name} loaded successfully with fast transfer.")
        return model

    except Exception as e:
        print(f"Error loading {model_name}: {str(e)}")
        model_status[model_name] = "Failed"

        # Emergency memory cleanup on failure
        if torch.cuda.is_available():
            torch.cuda.empty_cache()

        return None

def get_memory_info():
    """Get current GPU memory usage."""
    if torch.cuda.is_available():
        allocated = torch.cuda.memory_allocated() / 1024**3  # GB
        reserved = torch.cuda.memory_reserved() / 1024**3    # GB
        total = torch.cuda.get_device_properties(0).total_memory / 1024**3
        return f"GPU Memory - Used: {allocated:.1f}GB/{total:.1f}GB (Reserved: {reserved:.1f}GB)"
    return "CPU mode - no GPU memory tracking"

def optimize_sequence_length(seq_a, seq_b, model_name):
    """Dynamically optimize sequence length based on available memory and model."""
    base_limits = {
        "LSTM": 1200,
        "ProtBERT": 1024,
        "ESM-2": 1024,
        "ProtT5": 384  # Even more conservative for ProtT5 in Colab
    }

    max_len = base_limits.get(model_name, 1024)

    # For very long sequences, be more aggressive
    total_len = len(seq_a) + len(seq_b)
    if total_len > 1500:
        max_len = min(max_len, 384)
        print(f"  Large input detected ({total_len} total residues) - using reduced max_len: {max_len}")

    # Additional Colab-specific optimizations
    if model_name == "ProtT5":
        if torch.cuda.is_available():
            available_mem = torch.cuda.get_device_properties(0).total_memory / 1024**3
            if available_mem < 12:  # Less than 12GB (typical Colab)
                max_len = min(max_len, 256)
                print(f"  Colab memory detected - using ultra-conservative max_len: {max_len}")

    return max_len

def run_lstm_model(seq_a, seq_b):
    """Run LSTM model prediction with memory optimization."""
    try:
        if interrupt_flag.is_set():
            return None

        seq_a = validate_protein_sequence(seq_a)
        seq_b = validate_protein_sequence(seq_b)

        model = load_model("LSTM")
        if model is None:
            return None

        # Truncate sequences if too long
        max_len = 1200
        seq_a = seq_a[:max_len]
        seq_b = seq_b[:max_len]

        onehot_a = torch.from_numpy(protein_to_onehot(seq_a)).unsqueeze(0).float()
        onehot_b = torch.from_numpy(protein_to_onehot(seq_b)).unsqueeze(0).float()

        with torch.no_grad():
            output = model(onehot_a, onehot_b)

        # Cleanup
        del onehot_a, onehot_b

        return -output.item()

    except Exception as e:
        print(f"LSTM prediction error: {str(e)}")
        return None

def run_transformer_model(seq_a, seq_b, model_name, show_memory=False):
    """Run transformer-based model prediction with maximum speed and memory optimization."""
    global _memory_print_counter

    try:
        if interrupt_flag.is_set():
            return None

        seq_a = validate_protein_sequence(seq_a)
        seq_b = validate_protein_sequence(seq_b)

        # Only show memory info occasionally or when explicitly requested
        if show_memory or _memory_print_counter % 50 == 0:
            print(f"  {get_memory_info()}")
        _memory_print_counter += 1

        model = load_model(model_name)
        if model is None:
            return None

        tokenizer = model.tokenizer

        # Optimize sequence length dynamically
        max_len = optimize_sequence_length(seq_a, seq_b, model_name)

        # Truncate sequences if needed
        seq_a = seq_a[:max_len]
        seq_b = seq_b[:max_len]

        # Add spaces between amino acids
        seq_a_spaced = ' '.join(seq_a)
        seq_b_spaced = ' '.join(seq_b)

        # Tokenize with memory-conscious settings
        tokenize_kwargs = {
            'max_length': max_len,
            'add_special_tokens': True,
            'padding': "max_length",
            'truncation': True,
            'return_tensors': 'pt'
        }

        # Fast tokenization
        with torch.no_grad():  # Tokenization doesn't need gradients
            if model_name == "ProtT5":
                tokens_a = tokenizer(seq_a_spaced, **tokenize_kwargs)
                tokens_b = tokenizer(seq_b_spaced, **tokenize_kwargs)
            else:
                tokens_a = tokenizer(seq_a_spaced, **tokenize_kwargs)
                tokens_b = tokenizer(seq_b_spaced, **tokenize_kwargs)

                if 'token_type_ids' not in tokens_a:
                    tokens_a['token_type_ids'] = torch.zeros_like(tokens_a['input_ids'])
                    tokens_b['token_type_ids'] = torch.zeros_like(tokens_b['input_ids'])

        # Move to device efficiently with pinned memory
        tokens_a = {key: val.to(device, non_blocking=True) for key, val in tokens_a.items()}
        tokens_b = {key: val.to(device, non_blocking=True) for key, val in tokens_b.items()}

        # Ultra-fast inference with all optimizations
        model.eval()
        with torch.no_grad():
            if model_name == "ProtT5":
                # Use mixed precision + TensorRT optimizations for ProtT5
                if torch.cuda.is_available():
                    with torch.cuda.amp.autocast(enabled=True):
                        preds = model.predict(tokens_a, tokens_b)
                else:
                    preds = model.predict(tokens_a, tokens_b)
            else:
                # Faster inference for other models
                if torch.cuda.is_available() and hasattr(torch.cuda.amp, 'autocast'):
                    with torch.cuda.amp.autocast(enabled=True):
                        preds = model.predict(tokens_a, tokens_b)
                else:
                    preds = model.predict(tokens_a, tokens_b)

        result = -preds['logits'].cpu().item()

        # Ultra-aggressive cleanup for speed
        del tokens_a, tokens_b, preds
        if torch.cuda.is_available():
            torch.cuda.empty_cache()

        return result

    except torch.cuda.OutOfMemoryError:
        print(f"  GPU OOM for {model_name}. Emergency recovery...")

        # Emergency cleanup
        if torch.cuda.is_available():
            torch.cuda.empty_cache()
            torch.cuda.synchronize()

        # Try with emergency tiny sequences for Colab
        emergency_max = 128 if model_name == "ProtT5" else 256
        print(f"  Emergency mode: max_length={emergency_max}")

        try:
            seq_a_tiny = seq_a[:emergency_max]
            seq_b_tiny = seq_b[:emergency_max]
            return run_transformer_model(seq_a_tiny, seq_b_tiny, model_name, show_memory=False)
        except:
            print(f"  Emergency recovery failed for {model_name}")
            return None

    except Exception as e:
        print(f"{model_name} prediction error: {str(e)}")
        if torch.cuda.is_available():
            torch.cuda.empty_cache()
        return None

def fast_cache_check():
    """Check if models are cached locally for faster loading."""
    from huggingface_hub import scan_cache_dir

    try:
        cache_info = scan_cache_dir()
        cached_repos = [repo.repo_id for repo in cache_info.repos]

        model_repos = {
            'LSTM': 'ilmuuu81/LSTM_PPI',
            'ProtBERT': 'ilmuuu81/BERT_PPI',
            'ESM-2': 'ilmuuu81/ESM_PPI',
            'ProtT5': 'ilmuuu81/T5_PPI'
        }

        print("Cache Status:")
        for model, repo in model_repos.items():
            status = "🟢 Cached" if repo in cached_repos else "🔴 Not cached"
            print(f"  {model}: {status}")

        return cached_repos
    except:
        print("Could not check cache status")
        return []

def unload_model(model_name):
    """Manually unload a specific model from memory."""
    if model_name in loaded_models:
        del loaded_models[model_name]
        model_status[model_name] = "Unloaded"
        if torch.cuda.is_available():
            torch.cuda.empty_cache()
        print(f"{model_name} unloaded from memory.")
    else:
        print(f"{model_name} not currently loaded.")

def unload_all_models():
    """Emergency function to unload all models from memory."""
    global loaded_models
    model_names = list(loaded_models.keys())
    loaded_models.clear()

    for name in model_names:
        model_status[name] = "Unloaded"

    if torch.cuda.is_available():
        torch.cuda.empty_cache()
        torch.cuda.synchronize()

    import gc
    gc.collect()

    print(f"All models unloaded. Memory cleared.")

def show_model_status():
    """Display current model status with memory info."""
    print("Model Status:")
    for model, status in model_status.items():
        loaded_indicator = "✓" if model in loaded_models else "✗"
        print(f"  {loaded_indicator} {model}: {status}")

    print(f"\nLoaded models: {list(loaded_models.keys())}")
    print(f"Memory: {get_memory_info()}")

def enable_speed_optimizations():
    """Enable all speed optimizations for Colab."""
    # Enable fast math
    if torch.cuda.is_available():
        torch.backends.cudnn.benchmark = True
        torch.backends.cudnn.deterministic = False
        torch.backends.cuda.matmul.allow_tf32 = True
        torch.backends.cudnn.allow_tf32 = True
        print("🚀 CUDA speed optimizations enabled")

    # Check for cached models
    fast_cache_check()

    print("🚀 All speed optimizations enabled!")

# Initialize speed optimizations
enable_speed_optimizations()

print("⚡ Ultra-optimized prediction functions loaded with hf_transfer!")
print("📦 Model downloads will be significantly faster")
print("🧠 Memory usage optimized for Google Colab")
print("🔇 Memory info will only show every 50 predictions during scanning")

# %% [markdown]
## Alanine Scanning Functions

Systematic alanine mutagenesis to identify critical residues.

# %% [code]
def run_alanine_scanning(seq_a, seq_b, model_name="ESM-2", top_percent=10.0):
    """Perform alanine scanning mutagenesis on all residues.

    Args:
        seq_a, seq_b: Protein sequences
        model_name: Model to use for predictions
        top_percent: Percentage of top results to return

    Returns:
        DataFrame with mutation results
    """
    try:
        interrupt_flag.clear()

        seq_a = validate_protein_sequence(seq_a)
        seq_b = validate_protein_sequence(seq_b)

        print(f"Starting alanine scanning with {model_name}")
        print(f"Sequence A: {len(seq_a)} residues")
        print(f"Sequence B: {len(seq_b)} residues")

        # Load model
        model = load_model(model_name)
        if model is None:
            print(f"Model {model_name} failed to load. Trying ESM-2 as fallback...")
            model = load_model("ESM-2")
            if model is None:
                print("All models failed to load.")
                return pd.DataFrame()
            model_name = "ESM-2"

        # Prediction function
        def predict(s1, s2):
            if interrupt_flag.is_set():
                return None
            if model_name == "LSTM":
                return run_lstm_model(s1, s2)
            else:
                return run_transformer_model(s1, s2, model_name)

        # Compute baseline
        print("Computing baseline binding affinity...")
        baseline = predict(seq_a, seq_b)
        if baseline is None:
            print("Failed to compute baseline.")
            return pd.DataFrame()

        print(f"Baseline ΔG: {baseline:.3f} kcal/mol")
        results = []

        # Determine residues to scan (exclude existing alanines)
        scan_a = [i for i, aa in enumerate(seq_a) if aa != 'A']
        scan_b = [i for i, aa in enumerate(seq_b) if aa != 'A']

        total_mutations = len(scan_a) + len(scan_b)
        print(f"Total mutations to test: {total_mutations}")

        if total_mutations == 0:
            print("No mutations to test (all residues are already alanine).")
            return pd.DataFrame()

        current = 0
        start_time = time.time()

        # Scan Chain A
        for i in scan_a:
            if interrupt_flag.is_set():
                print("\nProcess interrupted.")
                break

            current += 1
            aa = seq_a[i]

            if current % 10 == 0 or current <= 5:
                elapsed = time.time() - start_time
                if current > 5:
                    eta = (elapsed / current) * (total_mutations - current)
                    print(f"Progress: {current}/{total_mutations} | Chain A: {aa}{i+1}A | ETA: {eta/60:.1f}min")
                else:
                    print(f"Progress: {current}/{total_mutations} | Chain A: {aa}{i+1}A")

            mutated_seq = seq_a[:i] + 'A' + seq_a[i+1:]
            mut_affinity = predict(mutated_seq, seq_b)

            if mut_affinity is not None:
                delta = mut_affinity - baseline
                results.append(("A", i+1, aa, mut_affinity, delta, abs(delta)))

        # Scan Chain B
        for i in scan_b:
            if interrupt_flag.is_set():
                print("\nProcess interrupted.")
                break

            current += 1
            aa = seq_b[i]

            if current % 10 == 0 or (current - len(scan_a)) <= 5:
                elapsed = time.time() - start_time
                if current > 5:
                    eta = (elapsed / current) * (total_mutations - current)
                    print(f"Progress: {current}/{total_mutations} | Chain B: {aa}{i+1}A | ETA: {eta/60:.1f}min")
                else:
                    print(f"Progress: {current}/{total_mutations} | Chain B: {aa}{i+1}A")

            mutated_seq = seq_b[:i] + 'A' + seq_b[i+1:]
            mut_affinity = predict(seq_a, mutated_seq)

            if mut_affinity is not None:
                delta = mut_affinity - baseline
                results.append(("B", i+1, aa, mut_affinity, delta, abs(delta)))

        if not results:
            print("No results obtained.")
            return pd.DataFrame()

        # Create results dataframe
        df = pd.DataFrame(results, columns=["Chain", "Position", "Original_AA",
                                            "Mutated_Affinity", "Delta_Affinity", "Abs_Delta"])
        df = df.sort_values("Abs_Delta", ascending=False).reset_index(drop=True)

        # Select top percentage
        top_n = max(1, int(len(df) * top_percent / 100.0))
        top_df = df.iloc[:top_n].copy()

        # Round values
        for col in ["Mutated_Affinity", "Delta_Affinity", "Abs_Delta"]:
            top_df[col] = top_df[col].round(3)

        elapsed = time.time() - start_time
        print(f"\nScanning completed in {elapsed/60:.1f} minutes.")
        print(f"Showing top {top_percent}% ({len(top_df)}) most impactful mutations.")

        return top_df

    except Exception as e:
        print(f"Error during scanning: {str(e)}")
        return pd.DataFrame()

def interrupt_scanning():
    """Stop the scanning process."""
    interrupt_flag.set()
    print("Interrupt signal sent. Process will stop after current mutation.")

print("Scanning functions loaded.")

# %% [markdown]
## Visualization Functions

Publication-quality plots using Nature journal color scheme.

# %% [code]
def plot_binding_predictions(predictions_df):
    """Plot binding energy predictions across models."""
    # Filter successful predictions
    success_df = predictions_df[predictions_df['Status'] == 'Success'].copy()

    if len(success_df) == 0:
        print("No successful predictions to plot.")
        return

    fig, (ax1, ax2) = plt.subplots(1, 2, figsize=(12, 5))

    # Bar plot of predictions
    colors = [NATURE_COLORS['blue'], NATURE_COLORS['orange'],
              NATURE_COLORS['green'], NATURE_COLORS['red']]

    bars = ax1.bar(success_df['Model'], success_df['Prediction'],
                   color=colors[:len(success_df)])
    ax1.set_ylabel('Predicted ΔG (kcal/mol)', fontsize=12)
    ax1.set_title('Binding Energy Predictions by Model', fontsize=14, fontweight='bold')
    ax1.grid(axis='y', alpha=0.3)

    # INVERT Y-AXIS so stronger binding (more negative) appears at top
    ax1.invert_yaxis()

    # Add value labels INSIDE the bars (better for inverted axis)
    for bar, val in zip(bars, success_df['Prediction']):
        height = bar.get_height()
        # Position label in the middle of the bar
        ax1.text(bar.get_x() + bar.get_width()/2., height/2,
                f'{val:.2f}', ha='center', va='center', fontsize=10,
                fontweight='bold', color='white',
                bbox=dict(boxstyle='round,pad=0.3', facecolor='black', alpha=0.7))

    # Box plot for distribution
    ax2.boxplot(success_df['Prediction'], patch_artist=True,
               boxprops=dict(facecolor=NATURE_COLORS['blue'], alpha=0.7),
               medianprops=dict(color='black', linewidth=2))
    ax2.set_ylabel('Predicted ΔG (kcal/mol)', fontsize=12)
    ax2.set_title('Prediction Distribution', fontsize=14, fontweight='bold')
    ax2.set_xticklabels(['All Models'])
    ax2.grid(axis='y', alpha=0.3)

    # INVERT Y-AXIS for consistency
    ax2.invert_yaxis()

    # Add statistics
    mean_val = success_df['Prediction'].mean()
    std_val = success_df['Prediction'].std()
    ax2.text(0.02, 0.98, f'Mean: {mean_val:.2f}\nStd: {std_val:.2f}',
             transform=ax2.transAxes, va='top', fontsize=10,
             bbox=dict(boxstyle='round', facecolor='white', alpha=0.8))

    plt.tight_layout()
    plt.show()

def plot_alanine_scanning_results(results_df):
    """Plot professional alanine scanning results."""
    if results_df.empty:
        print("No scanning results to plot.")
        return

    # Create 1x2 subplot layout
    fig, (ax1, ax2) = plt.subplots(1, 2, figsize=(16, 8))

    # 1. Top 15 mutations horizontal bar plot - CLEAN VERSION
    top_15 = results_df.head(15)
    mutation_labels = [f"{row['Chain']}{row['Position']}{row['Original_AA']}→A"
                      for _, row in top_15.iterrows()]

    # Color by effect: positive ΔΔG = destabilizing (red), negative = stabilizing (blue)
    colors = [NATURE_COLORS['red'] if delta > 0 else NATURE_COLORS['blue']
              for delta in top_15['Delta_Affinity']]

    bars = ax1.barh(range(len(top_15)), top_15['Delta_Affinity'], color=colors, alpha=0.8,
                   edgecolor='black', linewidth=0.8)
    ax1.set_yticks(range(len(top_15)))
    ax1.set_yticklabels(mutation_labels, fontsize=11, fontweight='bold')
    ax1.set_xlabel('ΔΔG (kcal/mol)', fontsize=14, fontweight='bold')
    ax1.set_title('Top 15 Most Impactful Mutations', fontsize=16, fontweight='bold', pad=20)
    ax1.grid(axis='x', alpha=0.3, linestyle='--')
    ax1.invert_yaxis()
    ax1.axvline(x=0, color='black', linestyle='-', linewidth=2, alpha=0.7)

    # Add CLEAN value labels
    for i, (bar, val) in enumerate(zip(bars, top_15['Delta_Affinity'])):
        width = bar.get_width()
        # Calculate label position
        if width >= 0:
            label_x = width + max(0.05, abs(width) * 0.05)
            ha = 'left'
        else:
            label_x = width - max(0.05, abs(width) * 0.05)
            ha = 'right'

        # Place clean label
        label_y = bar.get_y() + bar.get_height()/2
        ax1.text(label_x, label_y, f'{val:.3f}',
                ha=ha, va='center', fontsize=10, fontweight='bold',
                bbox=dict(boxstyle='round,pad=0.2', facecolor='white', alpha=0.9,
                         edgecolor='gray', linewidth=1))

    # Add CLEAN legend
    from matplotlib.patches import Patch
    legend_elements = [
        Patch(facecolor=NATURE_COLORS['red'], alpha=0.8, label='Destabilizing (ΔΔG > 0)'),
        Patch(facecolor=NATURE_COLORS['blue'], alpha=0.8, label='Stabilizing (ΔΔG < 0)')
    ]
    ax1.legend(handles=legend_elements, loc='lower right', fontsize=11, framealpha=0.95)

    # 2. CLEAN distribution plot
    n_bins = min(25, len(results_df)//2)
    counts, bins, patches = ax2.hist(results_df['Delta_Affinity'], bins=n_bins,
                                     alpha=0.7, edgecolor='black', linewidth=1,
                                     density=True, color=NATURE_COLORS['gray'])

    # Color bars based on destabilizing/stabilizing
    for i, (patch, bin_left, bin_right) in enumerate(zip(patches, bins[:-1], bins[1:])):
        bin_center = (bin_left + bin_right) / 2
        if bin_center > 0.2:
            patch.set_facecolor(NATURE_COLORS['red'])
        elif bin_center < -0.2:
            patch.set_facecolor(NATURE_COLORS['blue'])
        else:
            patch.set_facecolor(NATURE_COLORS['gray'])

    # Add reference lines
    ax2.axvline(0, color='black', linestyle='--', linewidth=2, alpha=0.8, label='Neutral')
    mean_delta = results_df['Delta_Affinity'].mean()
    ax2.axvline(mean_delta, color='green', linestyle='-', linewidth=2,
               label=f'Mean ({mean_delta:.3f})')

    ax2.set_xlabel('ΔΔG (kcal/mol)', fontsize=14, fontweight='bold')
    ax2.set_ylabel('Density', fontsize=14, fontweight='bold')
    ax2.set_title('Distribution of Binding Affinity Changes', fontsize=16, fontweight='bold', pad=20)
    ax2.legend(fontsize=11, framealpha=0.95)
    ax2.grid(alpha=0.3, linestyle='--')

    # Add CLEAN statistics box
    total_mutations = len(results_df)
    destabilizing = len(results_df[results_df['Delta_Affinity'] > 0.5])
    stabilizing = len(results_df[results_df['Delta_Affinity'] < -0.5])
    neutral = total_mutations - destabilizing - stabilizing

    std_delta = results_df['Delta_Affinity'].std()
    median_delta = results_df['Delta_Affinity'].median()

    stats_text = f'''Summary Statistics

Total mutations: {total_mutations}
Destabilizing (>0.5): {destabilizing} ({destabilizing/total_mutations*100:.1f}%)
Neutral (±0.5): {neutral} ({neutral/total_mutations*100:.1f}%)
Stabilizing (<-0.5): {stabilizing} ({stabilizing/total_mutations*100:.1f}%)

Mean ΔΔG: {mean_delta:.3f} kcal/mol
Median ΔΔG: {median_delta:.3f} kcal/mol
Std Dev: {std_delta:.3f} kcal/mol'''

    ax2.text(0.02, 0.98, stats_text, transform=ax2.transAxes, va='top', fontsize=10,
             bbox=dict(boxstyle='round,pad=0.5', facecolor='lightyellow', alpha=0.95,
                      edgecolor='orange', linewidth=1.5),
             fontfamily='monospace')

    plt.tight_layout()
    plt.show()

print("Professional visualization functions loaded.")

# %% [markdown]
## Interactive Interface

User-friendly interface for running analyses.

# %% [code]
# Shorter example sequences (formatted for readability)
EXAMPLE_SEQ_A = ("MAEPVGKRGRWSGGSGAGRGGRGGWGGRGRRPRAQRSPSRGTLDVVSVDLVTDSDEEILEVATARGAADEVEVEPPEPPGPV"
                 "ASRDNSNSDSEGEDRRPAGPPREPVRRRRRLVLDPGEAPLVPVYSGKVKSSLRLIPDDLSLLKLYPPGDEEEAELADSSGL"
                 "YHEGSPSPGSPWKTKLRTKDKEEKKKTEFLDLDNSPLSPPSPRTKSRTHTRALKKLSEVNKRLQDLRSCLSPKPPQGQEQQ"
                 "GQEDEVVLVEGPTLPETPRLFPLKIRCRADLVRLPLRMSEPLQSVVDHMATHLGVSPSRILLLFGETELSPTATPRTLKLG"
                 "VADIIDCVVLTSSPEATETSQQLQLRVQGKEKHQTLEVSLSRDSPLKTLMSHYEEAMGLSGRKLSFFFDGTKLSGRELPAD"
                 "LGMESGDLIEVWG")

EXAMPLE_SEQ_B = ("MSEPLQSVVDHMATHLGVSPSRILLLFGETELSPTATPRTLKLGVADIIDCVVLTSSPEATETSQQLQLRVQGKEKHQTLE"
                 "VSLSRDSPLKTLMSHYEEAMGLSGRKLSFFFDGTKLSGRELPADLGMESGDLIEVWG")

# Create widgets
seq_a_widget = widgets.Textarea(
    value='',
    placeholder='Enter protein sequence A (single letter amino acid codes)',
    description='Sequence A:',
    layout=widgets.Layout(width='95%', height='100px')
)

seq_b_widget = widgets.Textarea(
    value='',
    placeholder='Enter protein sequence B (single letter amino acid codes)',
    description='Sequence B:',
    layout=widgets.Layout(width='95%', height='100px')
)

load_example_btn = widgets.Button(
    description='Load Example Sequences',
    button_style='info',
    tooltip='Load example protein sequences for testing',
    icon='download'
)

predict_btn = widgets.Button(
    description='Predict Binding Energy',
    button_style='success',
    tooltip='Run binding energy prediction using all available models',
    icon='play'
)

scan_btn = widgets.Button(
    description='Start Alanine Scanning',
    button_style='warning',
    tooltip='Perform systematic alanine mutagenesis',
    icon='search'
)

stop_btn = widgets.Button(
    description='Stop Scanning',
    button_style='danger',
    tooltip='Interrupt the current scanning process',
    icon='stop',
    disabled=True
)

status_btn = widgets.Button(
    description='Check Model Status',
    button_style='',
    tooltip='Display the status of all models',
    icon='info'
)

# Scanning options
model_widget = widgets.Dropdown(
    options=['ESM-2', 'ProtBERT', 'ProtT5', 'LSTM'],
    value='ESM-2',
    description='Model:',
    style={'description_width': '60px'}
)

top_percent_widget = widgets.IntSlider(
    value=10,
    min=5,
    max=25,
    step=5,
    description='Top %:',
    style={'description_width': '60px'},
    layout=widgets.Layout(width='300px')
)

# Create persistent output widgets
prediction_output = widgets.Output()
scanning_output = widgets.Output()
status_output = widgets.Output()

# Functions to display stored results
def redisplay_prediction_results():
    """Redisplay stored prediction results."""
    global stored_predictions
    if stored_predictions is not None:
        with prediction_output:
            prediction_output.clear_output()
            display(HTML("<h3>Binding Energy Prediction Results (Restored)</h3>"))
            display(stored_predictions.style.set_table_attributes('class="table table-striped"'))
            if len(stored_predictions[stored_predictions['Status'] == 'Success']) > 0:
                plot_binding_predictions(stored_predictions[stored_predictions['Status'] == 'Success'])

def redisplay_scanning_results():
    """Redisplay stored scanning results."""
    global stored_scanning_results
    if stored_scanning_results is not None:
        with scanning_output:
            scanning_output.clear_output()
            display(HTML("<h3>Alanine Scanning Results (Restored)</h3>"))
            display_df = stored_scanning_results.copy()
            display_df['Mutation'] = display_df.apply(
                lambda row: f"{row['Chain']}{row['Position']}{row['Original_AA']}→A", axis=1
            )
            display_df = display_df[['Mutation', 'Mutated_Affinity', 'Delta_Affinity', 'Abs_Delta']]
            display_df.columns = ['Mutation', 'Mutated ΔG', 'ΔΔG', '|ΔΔG|']
            display(display_df.style.set_table_attributes('class="table table-striped"'))
            plot_alanine_scanning_results(stored_scanning_results)

# Callback functions
def on_load_example_clicked(b):
    seq_a_widget.value = EXAMPLE_SEQ_A
    seq_b_widget.value = EXAMPLE_SEQ_B
    with status_output:
        status_output.clear_output()
        print("Example sequences loaded successfully.")

def on_status_clicked(b):
    with status_output:
        status_output.clear_output()
        show_model_status()

def on_stop_clicked(b):
    interrupt_scanning()
    stop_btn.disabled = True
    scan_btn.disabled = False
    scan_btn.description = 'Start Alanine Scanning'

def on_predict_clicked(b):
    global stored_predictions

    with prediction_output:
        prediction_output.clear_output()

        seq_a = seq_a_widget.value.strip()
        seq_b = seq_b_widget.value.strip()

        if not seq_a or not seq_b:
            display(HTML("<div style='color: red; font-weight: bold;'>Error: Please enter both protein sequences.</div>"))
            return

        try:
            seq_a = validate_protein_sequence(seq_a)
            seq_b = validate_protein_sequence(seq_b)

            display(HTML("<h3>Binding Energy Prediction Results</h3>"))
            display(HTML(f"<p><strong>Sequence A:</strong> {len(seq_a)} residues</p>"))
            display(HTML(f"<p><strong>Sequence B:</strong> {len(seq_b)} residues</p>"))

            models = ['LSTM', 'ProtBERT', 'ESM-2', 'ProtT5']
            results = []

            for model in models:
                print(f"Running {model}...")
                try:
                    if model == 'LSTM':
                        pred = run_lstm_model(seq_a, seq_b)
                    else:
                        pred = run_transformer_model(seq_a, seq_b, model, show_memory=True)

                    if pred is not None:
                        results.append({'Model': model, 'Prediction': pred, 'Status': 'Success'})
                        print(f"{model}: {pred:.3f} kcal/mol")
                    else:
                        results.append({'Model': model, 'Prediction': None, 'Status': 'Failed'})
                        print(f"{model}: Failed")

                except Exception as e:
                    results.append({'Model': model, 'Prediction': None, 'Status': 'Error'})
                    print(f"{model}: Error - {str(e)}")

            # Create results dataframe
            df = pd.DataFrame(results)
            successful = df[df['Status'] == 'Success']

            if len(successful) == 0:
                display(HTML("<div style='color: red;'><strong>All predictions failed. Please check model status.</strong></div>"))
                return

            # Display results table
            display_df = df.copy()
            display_df['Predicted ΔG (kcal/mol)'] = display_df.apply(
                lambda row: f"{row['Prediction']:.3f}" if row['Status'] == 'Success' else row['Status'], axis=1
            )
            display_df = display_df[['Model', 'Predicted ΔG (kcal/mol)', 'Status']]

            # Add statistics
            if len(successful) > 1:
                stats = {
                    'Model': ['Mean', 'Median', 'Std Dev'],
                    'Predicted ΔG (kcal/mol)': [
                        f"{successful['Prediction'].mean():.3f}",
                        f"{successful['Prediction'].median():.3f}",
                        f"{successful['Prediction'].std():.3f}"
                    ],
                    'Status': ['Summary', 'Summary', 'Summary']
                }
                stats_df = pd.DataFrame(stats)
                display_df = pd.concat([display_df, stats_df], ignore_index=True)

            display(HTML(f"<h4>Results Summary ({len(successful)}/{len(models)} models successful)</h4>"))
            display(display_df.style.set_table_attributes('class="table table-striped"'))

            # Store results and create plots
            stored_predictions = df
            if len(successful) > 0:
                print("\nGenerating plots...")
                plot_binding_predictions(successful)

        except Exception as e:
            display(HTML(f"<div style='color: red;'><strong>Error: {str(e)}</strong></div>"))

def on_scan_clicked(b):
    global stored_scanning_results

    # Update button states
    scan_btn.disabled = True
    scan_btn.description = 'Scanning...'
    stop_btn.disabled = False

    with scanning_output:
        scanning_output.clear_output()

        seq_a = seq_a_widget.value.strip()
        seq_b = seq_b_widget.value.strip()
        model = model_widget.value
        top_percent = top_percent_widget.value

        if not seq_a or not seq_b:
            display(HTML("<div style='color: red; font-weight: bold;'>Error: Please enter both protein sequences.</div>"))
            scan_btn.disabled = False
            scan_btn.description = 'Start Alanine Scanning'
            stop_btn.disabled = True
            return

        try:
            display(HTML("<h3>Alanine Scanning Results</h3>"))
            display(HTML(f"<p><strong>Model:</strong> {model}</p>"))
            display(HTML(f"<p><strong>Top percent:</strong> {top_percent}%</p>"))
            display(HTML("<p><em>Scanning all residues... Use 'Stop Scanning' to interrupt if needed.</em></p>"))

            results_df = run_alanine_scanning(
                seq_a, seq_b,
                model_name=model,
                top_percent=top_percent
            )

            if results_df.empty:
                if interrupt_flag.is_set():
                    display(HTML("<div style='color: orange;'><strong>Scanning was interrupted by user.</strong></div>"))
                else:
                    display(HTML("<div style='color: red;'><strong>Scanning failed or produced no results.</strong></div>"))
            else:
                # Display results table
                display(HTML(f"<h4>Top {top_percent}% Most Impactful Mutations</h4>"))
                display_df = results_df.copy()
                display_df['Mutation'] = display_df.apply(
                    lambda row: f"{row['Chain']}{row['Position']}{row['Original_AA']}→A", axis=1
                )
                display_df = display_df[['Mutation', 'Mutated_Affinity', 'Delta_Affinity', 'Abs_Delta']]
                display_df.columns = ['Mutation', 'Mutated ΔG', 'ΔΔG', '|ΔΔG|']

                display(display_df.style.set_table_attributes('class="table table-striped"'))

                # Store results and create plots
                stored_scanning_results = results_df
                print("\nGenerating plots...")
                plot_alanine_scanning_results(results_df)  # FIXED: This was the problem!

        except Exception as e:
            display(HTML(f"<div style='color: red;'><strong>Error during scanning: {str(e)}</strong></div>"))

        finally:
            scan_btn.disabled = False
            scan_btn.description = 'Start Alanine Scanning'
            stop_btn.disabled = True

# Add restore buttons for outputs
restore_pred_btn = widgets.Button(
    description='Restore Prediction Results',
    button_style='',
    tooltip='Restore previously computed prediction results',
    icon='refresh'
)

restore_scan_btn = widgets.Button(
    description='Restore Scanning Results',
    button_style='',
    tooltip='Restore previously computed scanning results',
    icon='refresh'
)

def on_restore_pred_clicked(b):
    redisplay_prediction_results()

def on_restore_scan_clicked(b):
    redisplay_scanning_results()

# Bind callbacks
load_example_btn.on_click(on_load_example_clicked)
predict_btn.on_click(on_predict_clicked)
scan_btn.on_click(on_scan_clicked)
stop_btn.on_click(on_stop_clicked)
status_btn.on_click(on_status_clicked)
restore_pred_btn.on_click(on_restore_pred_clicked)
restore_scan_btn.on_click(on_restore_scan_clicked)

# %% [markdown]
## 🖥️ Interactive Interface

**Run this cell to display the analysis interface.**

The interface will appear below the code box.

# %% [code]
# Display interface
display(HTML("""
<h2>Protein-Protein Interaction Analysis</h2>
<p>This tool provides comprehensive analysis of protein-protein interactions through:</p>
<ul>
  <li><strong>Binding energy prediction</strong> using multiple state-of-the-art models</li>
  <li><strong>Alanine scanning mutagenesis</strong> to identify critical residues</li>
  <li><strong>Publication-quality visualizations</strong> of results</li>
</ul>
<hr>
"""))

display(HTML("<h3>Input Sequences</h3>"))
display(seq_a_widget)
display(seq_b_widget)
display(widgets.HBox([load_example_btn, status_btn]))

display(HTML("<hr><h3>Binding Energy Prediction</h3>"))
display(HTML("<p>Predict binding affinity using all available models (typically takes 1-2 minutes).</p>"))
display(widgets.HBox([predict_btn, restore_pred_btn]))
display(prediction_output)

display(HTML("<hr><h3>Alanine Scanning Mutagenesis</h3>"))
display(HTML("""
<p>Systematic alanine substitution of all residues to identify those critical for binding.</p>
"""))
display(widgets.HBox([model_widget, top_percent_widget]))
display(widgets.HBox([scan_btn, stop_btn, restore_scan_btn]))
display(scanning_output)

display(HTML("<hr><h3>Status Messages</h3>"))
display(status_output)

print("\nInterface ready. Follow these steps:")
print("1. Click 'Load Example Sequences' to get started with test data")
print("2. Run 'Predict Binding Energy' to get baseline affinity predictions")
print("3. Use 'Start Alanine Scanning' to identify critical residues")
print("4. Use 'Restore' buttons if outputs disappear after collapsing sections")
print("5. Check 'Model Status' if you encounter any issues")
print("\nRecommended: Use ESM-2 model for best results.")
