# Supplementary material for: Seq2Bind webserver for binding site prediction from sequences using fine-tuned protein language models
Source: NAR Genom Bioinform. 2025 Nov 22;7(4):lqaf154. doi: 10.1093/nargab/lqaf154 (PMC12639246; doi:10.1093/nargab/lqaf154)
Supplement: lqaf154_Supplemental_Files [file lqaf154_supplemental_files.zip › Supplementary Data.xlsx]

## Sheet: 6,063 dimers overview
model_name	total_predictions	mean_ddg	min_ddg	max_ddg	destabilizing	stabilizing	neutral
ESM	1905218	0.0048892	-2.211	3.504	889804	627151	388263
LSTM	1905218	-0.00123306	-0.368	0.07	5645	68251	1831322
ProtBERT	1905218	0.0100773	-3.422	3.172	1106145	692440	106633
T5	1905218	0.00112586	-0.795	0.822	818192	716423	370603

## Sheet: validation
Validation MSE, MAE, and hyper-parameters for ProtBERT, ProtT5, ESM2 and BiLSTM
Model	MSE	MAE	Learning Rate	Batch Size	Weight Decay	Dropout
ProtBERT	3.539	1.378	0.00042	88	6e-07	0.2
ProtT5	6.143	1.888	1e-05	16	6e-07	0.2
ESM2	10.563	2.263	0.0006	66	6e-07	0.2
BiLSTM	8.268	2.352	0.001	512	0.0001	0.2

## Sheet: prediction_analysis_wide_patch1
PDB_ID	Chain	Patch_Size	N_Factor	Actual_Interface_Count	Top_Predictions_Considered	Interface_Positions_Mapped_FASTA	ESM_Success_Rate	ESM_Correct_Count	ESM_Predicted_Count	ESM_Predicted_PosAA	ESM_Correct_PosAA	ESM_ddG_Min	ESM_ddG_Max	ESM_ddG_Mean	ESM_ddG_Median	ESM_ddG_Std	ESM_ddG_Range	LSTM_Success_Rate	LSTM_Correct_Count	LSTM_Predicted_Count	LSTM_Predicted_PosAA	LSTM_Correct_PosAA	LSTM_ddG_Min	LSTM_ddG_Max	LSTM_ddG_Mean	LSTM_ddG_Median	LSTM_ddG_Std	LSTM_ddG_Range	ProtBERT_Success_Rate	ProtBERT_Correct_Count	ProtBERT_Predicted_Count	ProtBERT_Predicted_PosAA	ProtBERT_Correct_PosAA	ProtBERT_ddG_Min	ProtBERT_ddG_Max	ProtBERT_ddG_Mean	ProtBERT_ddG_Median	ProtBERT_ddG_Std	ProtBERT_ddG_Range	T5_Success_Rate	T5_Correct_Count	T5_Predicted_Count	T5_Predicted_PosAA	T5_Correct_PosAA	T5_ddG_Min	T5_ddG_Max	T5_ddG_Mean	T5_ddG_Median	T5_ddG_Std
4U7E	A	1	1	14	14	37Y,41L,44M,45Q,48M,52S,53K,61L,62S,65M,66D,68L,69E,72K	7.14286	1	14	28H,65M,90H,94Y,100L,106D,107R,110R,111F,143R,145Y,149K,152Y,161E	65M	0.062	0.111	0.08	0.0735	0.0155655	0.049	7.14286	1	14	1S,2M,16K,31R,46T,47G,61L,76G,91L,92E,106D,107R,109G,121T	61L	0.001	0.039	0.00821429	0.004	0.0096153	0.038	14.2857	2	14	30K,40R,49K,53K,58R,59K,63K,72K,100L,117K,126I,143R,144K,157L	53K,72K	0.069	0.1	0.0837857	0.0835	0.00796581	0.031	7.14286	1	14	1S,12P,21H,38Y,61L,84E,91L,92E,94Y,99F,105E,115M,119F,132F	61L	0.004	0.01	0.00707143	0.007	0.00183086
4U7E	B	1	1	6	6	11D,13L,14S,16R,20L,22K	33.3333	2	6	7D,9D,13L,16R,18E,23K	13L,16R	0.149	0.252	0.197167	0.1865	0.0390445	0.103	0	0	6	1S,2T,3S,5S,8I,10F		0.001	0.02	0.0075	0.002	0.0085	0.019	0	0	6	7D,8I,9D,10F,15R,25W		0.112	0.209	0.158333	0.152	0.0297471	0.097	50	3	6	13L,16R,17F,19E,20L,21K	13L,16R,20L	0.032	0.087	0.0508333	0.044	0.0177897
4UDT	A	1	1	47	47	32N,34Q,36F,38Q,40P,41W,42G,44L,46N,49Y,87F,96G,97T,98Y,99K,100Y,102F,118D,122Y,123Q,124L,125R,126D,127S,132K,133S,134V,136L,139D,155Y,156I,157T,158D,160C,161V,162L,163D,164M,165R,167M,169F,171S,173S,175V,177W,199F,201P	27.6596	13	47	3I,5V,6E,7Q,9P,14L,16E,20S,21T,26F,28D,34Q,36F,38Q,42G,44L,45I,49Y,57N,68E,69R,70Y,72L,74Y,78S,79Q,81T,84G,87F,88C,102F,107R,115Q,122Y,128K,131D,135C,136L,137F,139D,140F,147S,163D,165R,166S,168D,180K	34Q,36F,38Q,42G,44L,49Y,87F,102F,122Y,136L,139D,163D,165R	0.057	0.786	0.12283	0.08	0.14798	0.729	19.1489	9	47	1M,2G,11D,13I,14L,15Q,16E,17G,19N,20S,21T,23R,27S,29S,30V,31N,32N,33L,34Q,35W,40P,46N,47L,52S,61S,76S,91D,106T,107R,121V,122Y,136L,137F,138T,151D,166S,167M,194I,198T,199F,200F,201P,202S,203P,204E,205S,206S	32N,34Q,40P,46N,122Y,136L,167M,199F,201P	0	0.014	0.00206383	0	0.00370396	0.014	38.2979	18	47	1M,2G,5V,6E,9P,26F,33L,36F,37H,38Q,41W,46N,59R,60L,73L,86Y,87F,88C,99K,102F,122Y,126D,132K,133S,134V,135C,139D,147S,149S,151D,152S,153D,156I,158D,163D,166S,168D,169F,177W,179N,180K,181S,182D,185C,187N,197D,204E	36F,38Q,41W,46N,87F,99K,102F,122Y,126D,132K,133S,134V,139D,156I,158D,163D,169F,177W	0.059	0.344	0.127255	0.089	0.082323	0.285	25.5319	12	47	1M,4Q,5V,16E,27S,35W,36F,37H,40P,41W,42G,44L,48F,50I,56Q,59R,68E,73L,74Y,75I,79Q,82D,83S,84G,86Y,87F,88C,96G,102F,108L,119P,121V,122Y,126D,131D,134V,135C,137F,145N,146V,147S,169F,170K,183F,185C,187N,198T	36F,40P,41W,42G,44L,87F,96G,102F,122Y,126D,134V,169F	0.005	0.031	0.00908511	0.007	0.00552684
4UDT	B	1	1	45	45	32R,34Y,36Y,38Q,42Q,43G,44P,46F,49Y,57E,90M,92L,99G,100Y,101E,102Q,104F,126V,127F,128V,130S,133E,136H,137T,139K,141T,143V,145L,167S,168G,169V,170C,171T,172D,173P,174Q,176L,178E,179Q,190S,192R,194R,195V,196S,237E	15.5556	7	45	7Q,9P,17G,22F,34Y,37R,40L,45E,61L,65R,66F,78L,80I,84E,87D,90M,91Y,112V,114E,122P,124V,126V,127F,129P,134I,145L,149F,156L,159W,160V,161N,165V,182L,187Y,193L,194R,195V,198T,206H,208R,209C,212Q,214Y,215G,222W	34Y,90M,126V,127F,145L,194R,195V	0.052	0.151	0.0792667	0.074	0.0244353	0.099	15.5556	7	45	1M,5V,6S,16R,17G,25D,26P,27I,28S,29E,31N,32R,33L,37R,46F,51Q,61L,62L,76S,77T,91Y,92L,106P,107G,121P,122P,136H,137T,151P,166H,168G,182L,183N,196S,211V,216L,217S,218E,219N,220D,221E,222W,223T,234V,243D	32R,46F,92L,136H,137T,168G,196S	0	0.013	0.00246667	0.001	0.00389644	0.013	24.4444	11	45	1M,15K,17G,20V,21T,22F,23R,24C,30H,31N,35W,36Y,37R,38Q,42Q,43G,46F,47L,49Y,50F,52N,58K,61L,66F,72K,74S,78L,84E,87D,91Y,92L,93C,101E,103Y,111T,116L,128V,139K,150Y,154V,158W,163K,170C,205N,211V	36Y,38Q,42Q,43G,46F,49Y,92L,101E,128V,139K,170C	0.07	0.199	0.114956	0.11	0.0382802	0.129	13.3333	6	45	2D,12K,19N,21T,22F,26P,27I,31N,35W,38Q,44P,48T,63S,65R,66F,69E,76S,80I,88S,91Y,95S,97L,108T,110L,111T,127F,129P,135S,137T,144C,152D,154V,158W,159W,161N,169V,170C,183N,185S,189L,200W,201Q,205N,214Y,239W	38Q,44P,127F,137T,169V,170C	0.004	0.015	0.00613333	0.005	0.00192758
5V89	A	1	1	12	12	111R,149N,151D,152Q,155N,172E,173D,174G,176W,177P,178V,181D	8.33333	1	12	27E,31E,40V,50D,53N,59L,70Q,75E,83Y,128K,144K,155N	155N	0.155	0.273	0.194833	0.2035	0.0318403	0.118	0	0	12	1G,16G,17T,31E,61E,76K,91S,106R,107E,121M,136F,137H		0.002	0.032	0.0118333	0.011	0.010423	0.03	0	0	12	1G,24E,25G,30C,38E,54M,61E,64K,77L,79N,109D,150K		0.044	0.083	0.0548333	0.0525	0.0103427	0.039	16.6667	2	12	11F,30C,47W,81L,84L,87F,94F,98Y,100Y,153W,176W,177P	176W,177P	0.008	0.024	0.0114167	0.0085	0.00482111
5V89	B	1	1	12	12	28H,29Q,48P,51K,52K,55D,58I,59E,61E,65R,71D,73Y	41.6667	5	12	18R,19I,23R,28H,36L,42R,51K,52K,57L,59E,60K,65R	28H,51K,52K,59E,65R	0.409	0.69	0.50175	0.4905	0.0823419	0.281	0	0	12	1G,3N,4I,5E,6E,10L,18R,31L,32L,33G,46R,76L		0	0.279	0.0254167	0.001	0.0765392	0.279	16.6667	2	12	7D,8R,33G,39L,42R,44K,46R,65R,66V,68G,70K,73Y	65R,73Y	0.187	0.465	0.29225	0.2755	0.0863444	0.278	25	3	12	8R,12I,13Q,21K,31L,43F,51K,53C,55D,60K,63L,73Y	51K,55D,73Y	0.011	0.029	0.0173333	0.0155	0.00579272
5WBX	A	1	1	21	21	2R,4L,5E,6L,7T,8K,10E,16F,18M,19D,75E,78K,79L,82Q,85T,86L,87V,89L,91K,93Q,94L	19.0476	4	21	6L,7T,14H,16F,22L,26V,28N,33V,34L,35R,36E,38W,40I,41Y,48K,50I,51D,55V,63L,69L,82Q	6L,7T,16F,82Q	0.099	0.433	0.17019	0.145	0.0864637	0.334	38.0952	8	21	1G,2R,3K,7T,8K,10E,11K,12H,13V,14H,16F,17M,18M,32N,46L,48K,49K,61K,62F,86L,94L	2R,7T,8K,10E,16F,18M,86L,94L	0	0.071	0.00614286	0.001	0.0151917	0.071	19.0476	4	21	6L,10E,12H,23T,27K,38W,41Y,42K,48K,51D,54K,55V,59Q,61K,62F,69L,70R,71S,75E,81D,82Q	6L,10E,75E,82Q	0.181	0.668	0.276143	0.228	0.124941	0.487	23.8095	5	21	5E,6L,10E,17M,22L,27K,33V,34L,35R,38W,39L,41Y,42K,50I,59Q,62F,63L,70R,80N,87V,94L	5E,6L,10E,87V,94L	0.023	0.077	0.0366667	0.031	0.0150312
5WBX	B	1	1	26	26	10E,11F,13E,17L,18F,34V,35M,38L,40Q,42P,46E,49D,50M,52N,53E,67F,71M,74K,75M,76K,77D,78T,79D,80S,144M,145T	38.4615	10	26	11F,15F,17L,18F,26I,35M,38L,41N,47L,50M,67F,68L,71M,75M,79D,88F,91F,98Y,99I,100S,106H,108M,111L,129I,132D,136N	11F,17L,18F,35M,38L,50M,67F,71M,75M,79D	0.05	0.173	0.0795769	0.0725	0.0288059	0.123	30.7692	8	26	5E,16S,17L,18F,19D,20K,23D,31L,32G,33T,46E,47L,61T,62I,74K,76K,77D,78T,91F,92D,93K,106H,108M,142Q,143M,144M	17L,18F,46E,74K,76K,77D,78T,144M	0	0.024	0.00357692	0.001	0.00609649	0.024	7.69231	2	26	3L,4T,7Q,20K,27T,29K,33T,39G,61T,63D,69T,70M,75M,80S,85R,89R,90V,93K,94D,105R,107V,110N,114K,116T,122E,136N	75M,80S	0.058	0.179	0.0896154	0.077	0.0310633	0.121	26.9231	7	26	12K,33T,48Q,52N,65P,73R,74K,75M,76K,77D,78T,80S,81E,85R,89R,93K,100S,109T,110N,112G,114K,115L,116T,117D,131G,137Y	52N,74K,75M,76K,77D,78T,80S	0.029	0.079	0.043	0.0405	0.0135562
6ISC	A	1	1	17	17	26T,27Q,29E,43V,45N,47N,48H,49N,51H,90L,92H,94F,95P,96N,97G,98P,165E	5.88235	1	17	8R,26T,69F,81E,87Y,89C,91F,99W,101K,131L,147E,148K,154V,155D,160C,180C,219R	26T	0.043	0.065	0.0502941	0.049	0.00518782	0.022	11.7647	2	17	1T,16E,17C,31T,46P,47N,61H,77Y,92H,106V,107W,121L,136P,151P,152H,166T,167R	47N,92H	0.002	0.015	0.00488235	0.003	0.00349592	0.013	11.7647	2	17	50M,67V,81E,89C,95P,96N,121L,134Q,136P,179N,181S,193N,204C,214K,219R,222I,223T	95P,96N	0.084	0.126	0.0976471	0.095	0.010981	0.042	11.7647	2	17	15L,17C,19Y,30W,32K,59R,78N,83D,87Y,89C,91F,95P,97G,146W,147E,187S,202Y	95P,97G	0.008	0.031	0.0150588	0.015	0.00648501
6ISC	B	1	1	19	19	33H,35S,36Q,38T,43G,47S,50V,52H,53Q,55Q,56G,58S,97L,99V,100T,101F,102P,104G,105S	15.7895	3	19	5Q,15G,21P,24L,31V,37L,56G,59Y,64R,65L,66E,67F,89E,91E,98F,99V,102P,109D,112L	56G,99V,102P	0.057	0.141	0.0845789	0.073	0.0267981	0.084	5.26316	1	19	1D,16D,17S,31V,32T,33H,46G,48M,61E,63K,64R,68V,71R,72L,73G,76L,77R,78N,117K	33H	0	0.058	0.00594737	0.002	0.0134143	0.058	10.5263	2	19	1D,2V,9Q,10V,13F,14L,23Y,24L,25Q,29M,31V,34V,39W,72L,73G,94Y,97L,102P,117K	97L,102P	0.103	0.214	0.142316	0.126	0.0319935	0.111	21.0526	4	19	1D,7P,9Q,24L,30E,33H,34V,39W,55Q,64R,65L,72L,75E,76L,78N,90D,96C,101F,102P	33H,55Q,101F,102P	0.008	0.025	0.0119474	0.011	0.00451283
6T36	A	1	1	14	14	520K,521F,522G,523F,524N,525L,526K,530D,531Q,532K,538S,572H,573D,576V	7.14286	1	14	55L,68E,128L,286F,291Y,304H,521F,652Q,655R,677K,821F,824F,825V,861L	521F	0.112	0.188	0.134143	0.128	0.0209859	0.076	0	0	14	1M,16R,136E,181N,346G,466G,496Y,556G,586H,676Y,691G,766N,796G,841H		0.003	0.006	0.00407143	0.003	0.00143747	0.003	0	0	14	1M,4R,6R,28E,59H,70F,84W,127F,245R,470P,714Y,736K,739L,798E		0.113	0.613	0.217714	0.1745	0.133051	0.5	21.4286	3	14	109F,207Y,208I,217Y,244Y,298W,521F,523F,525L,696I,697N,719G,806Y,821F	521F,523F,525L	0.017	0.061	0.0259286	0.021	0.0121858
6T36	B	1	1	8	8	205S,206Q,207S,208R,209E,210S,211Q,212C	0	0	8	1M,6L,7C,8L,23C,77C,135S,156R		0.404	0.601	0.491875	0.463	0.0773312	0.197	0	0	8	1M,16T,76H,91W,106E,121N,136C,181R		0.006	0.015	0.01125	0.0115	0.00272718	0.009	12.5	1	8	1M,15P,43E,49P,93E,132F,136C,212C	212C	0.209	0.41	0.2725	0.256	0.0604628	0.201	0	0	8	188R,191S,192P,194R,195R,196R,199S,204R		0.035	0.051	0.040625	0.038	0.00608148
6UMI	A	1	1	31	31	35H,39Q,43K,44G,45L,47W,59Y,95Y,100R,114Y,115Y,116G,117M,120W,121G,139F,140P,141L,155L,158L,160K,181H,183F,184P,186V,188Q,189S,195L,196S,198V,226K	29.0323	9	31	10G,19R,26G,32F,36W,43K,58K,65K,72R,76K,94Y,109Y,110Y,113K,115Y,134K,146K,155L,158L,159V,160K,164P,178S,183F,195L,196S,199V,218K,223K,226K,233C	43K,115Y,155L,158L,160K,183F,195L,196S,226K	0.043	0.097	0.0566774	0.052	0.0129749	0.054	12.9032	4	31	1Q,2V,3Q,15G,16R,31S,32F,33G,46E,47W,48V,61V,76K,77N,78T,91T,106S,108G,121G,123G,136P,151G,152T,166P,181H,182T,196S,229E,230P,231K,237D	47W,121G,181H,196S	0	0.025	0.00412903	0.001	0.00657337	0.025	19.3548	6	31	16R,21S,22C,33G,38R,45L,46E,72R,81L,95Y,99D,105D,109Y,110Y,112Y,114Y,120W,122Q,126V,127T,128V,139F,140P,161D,165E,171W,176L,193Y,213C,233C,234D	45L,95Y,114Y,120W,139F,140P	0.072	0.234	0.101839	0.097	0.028887	0.162	6.45161	2	31	1Q,17S,20L,21S,29F,36W,59Y,60S,65K,66G,67R,68F,73D,75S,76K,77N,80F,81L,82Q,83M,84N,87R,94Y,98R,110Y,155L,157C,176L,193Y,211Y,217H	59Y,155L	0.011	0.032	0.0156452	0.014	0.00430715
6UMI	B	1	1	31	31	33Y,35S,37Y,39Q,43T,45P,47L,50Y,51D,88Y,92W,97S,99V,101F,103G,122F,125S,127E,128E,133K,135T,137V,139L,140I,141S,164E,166T,169S,171Q,179S,181Y	29.0323	9	31	2S,17K,33Y,38Q,46K,48L,49I,51D,59I,62R,74L,76I,88Y,92W,101F,104G,106K,122F,136L,139L,140I,153K,160K,175K,180S,181Y,184L,189W,190K,192H,195Y	33Y,51D,88Y,92W,101F,122F,139L,140I,181Y	0.065	0.19	0.100484	0.091	0.0279457	0.125	16.129	5	31	1Q,10V,11S,17K,31N,32N,33Y,46K,47L,61D,62R,77T,78G,91T,92W,106K,107L,121L,136L,152W,166T,167K,181Y,182L,208K,209T,210V,212P,213T,214E,215C	33Y,47L,92W,166T,181Y	0	0.013	0.00241935	0.001	0.00324061	0.013	9.67742	3	31	1Q,4L,5T,7P,19T,22C,36W,38Q,55R,61D,62R,63F,65G,66S,70T,74L,76I,77T,78G,79L,80Q,83D,87Y,88Y,101F,107L,112Q,139L,152W,197C,215C	88Y,101F,139L	0.067	0.205	0.105419	0.087	0.037056	0.138	0	0	31	1Q,4L,6Q,11S,15G,20I,25S,36W,38Q,46K,52N,55R,58G,60P,62R,63F,64S,65G,66S,67K,68S,71S,80Q,87Y,107L,136L,143F,176Y,189W,195Y,201H		0.011	0.043	0.0173226	0.015	0.00725742
6UZK	A	1	1	20	20	5Y,7K,9R,12R,14D,15G,16S,17Y,18R,19S,20V,21E,38R,111P,112L,115L,148V,149Y,156K,165E	5	1	20	3K,10I,11Y,17Y,25G,31Q,39L,60L,72D,79E,97D,119D,134D,170I,187I,191Y,231F,264L,274W,300Q	17Y	0.086	0.157	0.1064	0.102	0.0170511	0.071	5	1	20	1G,17Y,46Y,61K,106K,122R,123Y,136K,151N,152Y,166N,181P,182H,196T,211F,256L,257N,271C,286H,288M	17Y	0.001	0.017	0.0046	0.0035	0.00390384	0.016	5	1	20	5Y,37M,50W,56L,84D,85P,211F,215C,216W,221Y,222G,226F,247G,249N,252G,253L,254H,264L,271C,317P	5Y	0.044	0.122	0.0636	0.059	0.019533	0.078	15	3	20	1G,5Y,10I,14D,22L,29T,33I,34M,43T,47F,50W,73W,95R,96R,111P,255L,272F,274W,282C,308L	5Y,14D,111P	0.006	0.028	0.00985	0.009	0.00491198
6UZK	B	1	1	16	16	1M,17S,21V,25Q,27I,33D,36I,37E,38D,39S,40Y,41R,43Q,45E,50Q,56L	12.5	2	16	14V,23F,24V,33D,34P,41R,70L,77G,78F,96L,99Q,101L,111M,128K,131G,145E	33D,41R	0.061	0.104	0.0755	0.072	0.0143135	0.043	6.25	1	16	1M,2R,16K,31K,32Y,46V,61T,62E,77G,91N,106T,121E,122D,123E,136R,138W	1M	0.001	0.017	0.0075	0.0075	0.00557898	0.016	18.75	3	16	2R,4Y,21V,45E,56L,69D,70L,71Y,73K,74N,80L,97R,98E,101L,107D,113L	21V,45E,56L	0.094	0.149	0.120125	0.1185	0.0191242	0.055	12.5	2	16	1M,10G,15G,16K,19L,23F,28F,40Y,64F,71Y,82Y,84I,90F,96L,113L,116N	1M,40Y	0.023	0.053	0.0358125	0.0345	0.00927509
6XI7	A	1	1	24	24	24L,25I,26Q,27N,30V,32E,34D,37I,38E,39D,40S,41Y,42R,43K,44Q,45V,46V,47I,48D,49G,57L,150R,154D,158Y	12.5	3	24	3T,15V,17K,21T,35P,44Q,47I,49G,50E,51T,55D,56I,64E,68M,69R,70D,71Q,78G,80L,81C,103R,105K,124R,162R	44Q,47I,49G	0.174	0.312	0.220542	0.209	0.0397649	0.138	12.5	3	24	1G,2M,3T,16G,17K,31D,32E,33Y,46V,49G,61G,63E,76G,77E,78G,91F,92E,106D,108E,121L,122P,136R,138Y,139G	32E,46V,49G	0.001	0.036	0.00833333	0.002	0.0125488	0.035	12.5	3	24	2M,22I,26Q,31D,40S,45V,77E,82V,87N,97Y,98R,99E,100Q,101I,102K,103R,120D,122P,133D,145T,148K,159T,160L,162R	26Q,40S,45V	0.088	0.189	0.115208	0.1045	0.0287735	0.101	16.6667	4	24	11G,20L,24L,29F,33Y,39D,41Y,62Q,65Y,72Y,74R,83F,91F,97Y,98R,104V,112M,114L,117N,124R,138Y,143I,154D,157F	24L,39D,41Y,154D	0.024	0.05	0.03125	0.03	0.00648877
6XI7	B	1	1	24	24	6T,8R,13N,14K,15Q,16R,17T,18V,33K,36K,37V,38R,87T,88H,90F,92R,112F,123E,124H,126S,127T,128K,129V,131T	29.1667	7	24	7I,8R,16R,18V,20N,24G,28H,33K,35L,43E,82H,83V,84P,89N,90F,92R,101C,102D,105Q,113R,119Y,120K,128K,133C	8R,16R,18V,33K,90F,92R,128K	0.28	0.548	0.363417	0.3305	0.0765963	0.268	33.3333	8	24	1S,2K,3T,11L,12P,13N,14K,15Q,16R,17T,19V,21V,31L,32M,33K,61L,62D,63W,64N,92R,93K,106K,107F,128K	13N,14K,15Q,16R,17T,33K,92R,128K	0	0.021	0.00266667	0.001	0.0045977	0.021	33.3333	8	24	9V,16R,17T,24G,26S,27L,33K,35L,38R,40L,60R,75L,78D,102D,108L,112F,119Y,120K,121F,123E,124H,128K,133C,135D	16R,17T,33K,38R,112F,123E,124H,128K	0.089	0.399	0.151375	0.132	0.0665231	0.31	16.6667	4	24	1S,9V,13N,19V,29D,38R,48F,81D,88H,90F,93K,95F,98L,101C,102D,103I,104C,109L,113R,119Y,122H,125C,130P,133C	13N,38R,88H,90F	0.01	0.032	0.01525	0.0125	0.00605014
7E50	A	1	1	11	11	18V,19C,21C,22P,23R,24I,25Y,26M,37N,38N,41L	36.3636	4	11	7F,19C,21C,22P,28V,30G,38N,40C,42L,44C,56L	19C,21C,22P,38N	0.147	0.527	0.210727	0.171	0.103832	0.38	0	0	11	1S,2G,3L,4E,7F,9G,16R,17G,31S,32N,47N		0.001	0.061	0.00909091	0.002	0.0169355	0.06	36.3636	4	11	19C,24I,25Y,29C,35T,36Y,38N,42L,64C,69D,76P	19C,24I,25Y,38N	0.204	0.507	0.289	0.235	0.091589	0.303	27.2727	3	11	7F,17G,18V,24I,35T,36Y,38N,44C,46I,56L,64C	18V,24I,38N	0.01	0.046	0.02	0.019	0.0099909
7E50	B	1	1	19	19	50H,51F,52C,67H,151E,199D,200S,201C,202Q,203G,204D,205S,224S,225W,226G,227L,228G,229C,236G	10.5263	2	19	21K,52C,56L,61W,78Y,82L,86Q,96E,99V,105E,113L,128P,163E,170E,174C,175N,180L,229C,252M	52C,229C	0.041	0.105	0.0571579	0.05	0.0182994	0.064	10.5263	2	19	2G,46R,47F,48G,61W,76S,91E,106P,121V,136Y,151E,166L,167P,181N,182G,196G,197G,211C,226G	151E,226G	0.001	0.023	0.00715789	0.005	0.00625984	0.022	15.7895	3	19	3L,12C,22C,34P,47F,53G,67H,74R,79K,83G,85H,109K,115K,144C,162K,180L,205S,207G,236G	67H,205S,236G	0.07	0.23	0.0953684	0.086	0.0348428	0.16	10.5263	2	19	43L,56L,61W,78Y,83G,116L,130C,144C,149W,161L,174C,180L,188E,189L,190C,209L,225W,226G,247W	225W,226G	0.015	0.044	0.0238947	0.021	0.00887868
7F1G	A	1	1	22	22	63T,65R,67K,69F,86E,88L,100L,101V,102N,134S,135S,136S,138E,139T,142D,145V,146T,147Q,149N,150I,151P,152N	4.54545	1	22	19Y,20L,33I,34L,36D,41N,70D,80W,86E,144L,202I,205L,221Y,227I,237L,270C,297F,321R,347R,362I,370I,372G	86E	0.042	0.071	0.0506818	0.0495	0.00795091	0.029	9.09091	2	22	16R,17G,31L,46G,76T,92P,121G,151P,152N,167G,181E,182P,196E,211G,256P,257E,271W,272T,287Y,316N,317Y,331L	151P,152N	0.001	0.015	0.00454545	0.003	0.00448966	0.014	9.09091	2	22	3F,53D,59E,70D,80W,113F,142D,150I,184L,201Q,202I,212Q,214L,218C,243D,251R,275E,319C,347R,359C,374F,383C	142D,150I	0.044	0.086	0.0567727	0.0535	0.0115402	0.042	0	0	22	3F,18Y,34L,35V,36D,37T,75Y,80W,96N,122I,124G,154F,190W,227I,231G,232T,236R,251R,270C,295R,342Y,370I		0.005	0.014	0.0075	0.006	0.00284045
7F1G	B	1	1	21	21	3V,28F,32S,34I,36T,38V,46R,47E,48W,51T,52I,53G,54S,55D,57S,58I,60T,98T,99S,101G,102R	9.52381	2	21	4Q,11G,20R,26S,27G,30F,34I,39R,69F,71I,73R,81Y,91D,95Y,97C,99S,103R,106G,107T,110T,111V	34I,99S	0.053	0.157	0.0732857	0.065	0.0235476	0.104	19.0476	4	21	2Q,3V,4Q,5L,6Q,7E,8S,9G,10G,11G,16G,17G,31S,46R,47E,48W,59T,61Y,77R,78N,79T	3V,46R,47E,48W	0	0.06	0.00709524	0	0.0145403	0.06	4.7619	1	21	6Q,9G,22S,63D,69F,73R,74D,75N,81Y,83Q,84M,85N,88K,91D,95Y,96Y,97C,101G,109V,110T,111V	101G	0.105	0.245	0.153	0.152	0.0371612	0.14	0	0	21	20R,21L,30F,69F,77R,79T,81Y,82L,84M,85N,88K,94V,95Y,97C,104G,106G,107T,108Q,109V,110T,111V		0.012	0.043	0.0225238	0.023	0.00878104
7SO0	A	1	1	16	16	2Y,4Y,7D,8T,9C,10P,11F,12P,13V,19N,20K,31N,51W,83K,84G,85N	6.25	1	16	26C,30C,37L,39D,40G,41T,43C,51W,53R,60Y,62C,63P,65G,67C,70G,81C	51W	0.07	0.468	0.144063	0.0935	0.107421	0.398	25	4	16	1D,2Y,3D,4Y,5G,6T,16N,17K,18T,19N,31N,32G,33G,46V,47E,48R	2Y,4Y,19N,31N	0.001	0.022	0.0065625	0.003	0.00701756	0.021	0	0	16	16N,18T,33G,37L,40G,43C,52D,59W,62C,65G,67C,69N,70G,71V,72C,81C		0.258	0.872	0.525062	0.5295	0.216103	0.614	25	4	16	9C,25G,26C,29K,31N,40G,41T,49K,51W,60Y,62C,67C,68K,72C,77K,85N	9C,31N,51W,85N	0.009	0.027	0.0123125	0.011	0.00414908
7SO0	B	1	1	17	17	9V,10T,11C,13Y,14N,16T,20I,24R,33S,34S,35K,36C,42I,49K,50E,51I,52C	35.2941	6	17	11C,12C,15F,20I,28Y,30R,36C,38K,41V,42I,50E,52C,55P,61Q,64M,66H,68D	11C,20I,36C,42I,50E,52C	0.112	0.289	0.169882	0.15	0.0530215	0.177	11.7647	2	17	1Q,2P,3D,5I,6N,15F,16T,17N,18R,19K,20I,21S,22V,23Q,31I,32T,46I	16T,20I	0	0.01	0.00229412	0.001	0.00313922	0.01	23.5294	4	17	3D,12C,17N,24R,28Y,29R,35K,36C,42I,44K,46I,54D,60V,63S,64M,65D,67L	24R,35K,36C,42I	0.231	1.461	0.449294	0.318	0.297403	1.23	35.2941	6	17	11C,12C,14N,15F,25L,28Y,35K,36C,51I,52C,58K,59W,60V,64M,67L,72Q,75K	11C,14N,35K,36C,51I,52C	0.008	0.073	0.0218824	0.013	0.0192044
7WBP	A	1	1	18	18	1S,6Q,9T,10F,13K,16H,17E,19E,20D,23Y,24Q,64M,65Y,312N,335K,336G,337D,339R	0	0	18	115C,123C,134M,140Y,168L,178Y,253W,326C,343C,360H,363Y,382F,392L,422L,486F,497Y,508Q,512C		0.116	0.179	0.140278	0.1365	0.0206473	0.063	5.55556	1	18	16H,31N,46N,136N,151R,181Y,196G,211T,242G,271P,301G,316T,331W,376N,377G,436Y,496R,541R	16H	0.002	0.009	0.00411111	0.004	0.00202454	0.007	5.55556	1	18	1S,3I,57E,72N,82L,94K,115C,118D,123C,201R,222L,401K,460W,476D,481D,512C,524C,543G	1S	0.073	0.473	0.1255	0.0915	0.0910441	0.4	5.55556	1	18	10F,30W,79L,130L,147W,165Y,169K,219Y,249L,253W,257W,309F,310W,327H,360H,363Y,383H,494F	10F	0.016	0.031	0.0198333	0.019	0.00348409
7WBP	B	1	1	16	16	131Y,135Y,138F,158G,159N,168F,169N,171Y,175R,176S,178S,180R,182T,183Y,184G,187H	6.25	1	16	32V,62Y,82F,94P,108P,111F,119N,121N,124D,173P,183Y,185V,191R,192V,207C,220C	183Y	0.401	0.766	0.49175	0.456	0.105271	0.365	6.25	1	16	1R,16N,47Y,61C,62Y,63G,76N,106K,121N,122K,136R,137L,152T,167G,181P,182T	182T	0.001	0.013	0.00625	0.0055	0.0043229	0.012	6.25	1	16	13N,16N,25N,27T,37R,39R,42N,47Y,116I,122K,124D,160K,162C,168F,181P,223F	168F	0.221	0.524	0.291625	0.2575	0.0831211	0.303	0	0	16	13N,15T,22E,25N,27T,29F,35W,43C,115V,118W,119N,139R,174L,181P,201H,207C		0.08	0.187	0.118313	0.113	0.0305097
8EJM	A	1	1	38	38	218P,219E,220R,221D,222Y,332F,340P,341R,349V,350T,376Y,384E,385M,390Y,413L,414V,415H,416F,417D,421P,422P,424P,425E,427L,428M,429R,431L,432E,435N,436Y,440L,441N,442D,443D,444G,633T,634T,655Q	7.89474	3	38	5C,26L,62P,81C,86R,95R,111S,113R,114F,117C,145Y,149I,150L,163L,167L,177L,186L,194Y,198C,223L,232Q,234H,242D,310V,316E,334K,341R,360R,363R,404Q,405L,427L,434L,442D,457P,474C,665C,684S	341R,427L,442D	0.03	0.06	0.0401579	0.038	0.00883929	0.03	5.26316	2	38	2N,16P,17R,31W,32E,76K,107E,121K,122T,137M,166V,182M,211E,241G,272G,301N,302G,316E,331G,362G,376Y,391P,392E,406K,407K,436Y,452M,466V,496E,526K,541N,557R,586T,587G,601Y,616T,646P,647E	376Y,436Y	0.001	0.008	0.00228947	0.002	0.00165287	0.007	13.1579	5	38	58T,87V,113R,115E,128T,130G,131M,139D,163L,190K,211E,224E,237E,240E,251E,258K,267L,273D,275K,349V,382K,398L,402V,424P,426T,427L,432E,436Y,445D,448E,458L,474C,523H,537D,538N,579N,645K,651K	349V,424P,427L,432E,436Y	0.055	0.097	0.0662895	0.064	0.0102749	0.042	5.26316	2	38	57K,58T,61I,79V,84P,85R,86R,96V,124L,125K,126Y,132L,155E,161D,191F,195F,201L,214Y,222Y,246F,247L,306R,319L,320T,324V,329D,334K,338Y,360R,366R,381Y,416F,456F,462L,552R,555L,559M,581R	222Y,416F	0.008	0.027	0.0121053	0.011	0.00387834
8EJM	B	1	1	32	32	19K,20L,24N,25I,26G,27Y,29M,30L,32K,33M,35W,39E,41L,42G,43S,46Q,47G,48I,49K,50N,51P,52V,53N,56T,57T,58T,59V,60D,61G,63G,64F,65G	50	16	32	4L,5K,6E,7G,8R,10P,12Y,14E,15Y,16K,18F,19K,20L,24N,26G,27Y,29M,31M,32K,35W,39E,42G,45G,46Q,48I,51P,52V,53N,60D,66I,71E,72L	19K,20L,24N,26G,27Y,29M,32K,35W,39E,42G,46Q,48I,51P,52V,53N,60D	0.063	0.538	0.150094	0.114	0.0992605	0.475	28.125	9	32	1S,2N,4L,5K,6E,7G,8R,9E,10P,11D,12Y,13S,14E,15Y,16K,17E,18F,19K,20L,21T,22V,24N,25I,27Y,28Q,29M,30L,31M,33M,41L,73S,74K	19K,20L,24N,25I,27Y,29M,30L,33M,41L	0	0.032	0.00184375	0	0.00619531	0.032	46.875	15	32	6E,7G,8R,10P,11D,16K,17E,20L,21T,23E,24N,25I,26G,27Y,29M,30L,31M,32K,35W,36K,38G,40G,41L,42G,44E,46Q,47G,51P,54K,64F,69P,72L	20L,24N,25I,26G,27Y,29M,30L,32K,35W,41L,42G,46Q,47G,51P,64F	0.069	0.376	0.139219	0.117	0.0750011	0.307	43.75	14	32	7G,8R,10P,11D,12Y,15Y,18F,19K,20L,23E,24N,25I,26G,28Q,29M,33M,35W,36K,37E,38G,39E,40G,44E,47G,54K,55G,57T,60D,64F,65G,72L,74K	19K,20L,24N,25I,26G,29M,33M,35W,39E,47G,57T,60D,64F,65G	0.006	0.045	0.0152187	0.011	0.0107956
[truncated: 1 more columns]

## Sheet: prediction_analysis_wide_patch2
PDB_ID	Chain	Patch_Size	N_Factor	Actual_Interface_Count	Top_Predictions_Considered	Interface_Positions_Mapped_FASTA	ESM_Success_Rate	ESM_Correct_Count	ESM_Predicted_Count	ESM_Predicted_PosAA	ESM_Correct_PosAA	ESM_ddG_Min	ESM_ddG_Max	ESM_ddG_Mean	ESM_ddG_Median	ESM_ddG_Std	ESM_ddG_Range	LSTM_Success_Rate	LSTM_Correct_Count	LSTM_Predicted_Count	LSTM_Predicted_PosAA	LSTM_Correct_PosAA	LSTM_ddG_Min	LSTM_ddG_Max	LSTM_ddG_Mean	LSTM_ddG_Median	LSTM_ddG_Std	LSTM_ddG_Range	ProtBERT_Success_Rate	ProtBERT_Correct_Count	ProtBERT_Predicted_Count	ProtBERT_Predicted_PosAA	ProtBERT_Correct_PosAA	ProtBERT_ddG_Min	ProtBERT_ddG_Max	ProtBERT_ddG_Mean	ProtBERT_ddG_Median	ProtBERT_ddG_Std	ProtBERT_ddG_Range	T5_Success_Rate	T5_Correct_Count	T5_Predicted_Count	T5_Predicted_PosAA	T5_Correct_PosAA	T5_ddG_Min	T5_ddG_Max	T5_ddG_Mean	T5_ddG_Median	T5_ddG_Std
4U7E	A	1	2	14	28	37Y,41L,44M,45Q,48M,52S,53K,61L,62S,65M,66D,68L,69E,72K	28.5714	4	28	20H,27E,28H,37Y,44M,47G,65M,68L,74Q,75L,79E,81I,90H,94Y,100L,106D,107R,110R,111F,114N,117K,124L,143R,145Y,149K,152Y,154H,161E	37Y,44M,65M,68L	0.048	0.111	0.0658929	0.0615	0.018072	0.063	14.2857	2	28	1S,2M,15F,16K,31R,32D,34V,46T,47G,48M,61L,63K,76G,77D,78N,91L,92E,93N,106D,107R,109G,121T,156C,157L,158K,159N,160G,163P	48M,61L	0	0.039	0.00432143	0.001	0.00784244	0.039	35.7143	5	28	30K,33P,40R,48M,49K,53K,58R,59K,60F,61L,63K,65M,67Q,72K,75L,79E,99F,100L,117K,120Y,124L,126I,134E,142H,143R,144K,152Y,157L	48M,53K,61L,65M,72K	0.051	0.1	0.0692857	0.0655	0.0157091	0.049	14.2857	2	28	1S,2M,5L,12P,15F,21H,28H,33P,37Y,38Y,42Y,61L,84E,91L,92E,94Y,96L,99F,100L,103D,105E,115M,117K,118S,119F,124L,129I,132F	37Y,61L	0.003	0.01	0.00546429	0.004	0.0020785
4U7E	B	1	2	6	12	11D,13L,14S,16R,20L,22K	66.6667	4	12	7D,9D,10F,12D,13L,14S,16R,18E,19E,20L,21K,23K	13L,14S,16R,20L	0.071	0.252	0.148	0.1475	0.0594433	0.181	33.3333	2	12	1S,2T,3S,5S,6E,7D,8I,9D,10F,11D,12D,13L	11D,13L	0	0.02	0.00375	0.0005	0.00708431	0.02	33.3333	2	12	5S,7D,8I,9D,10F,14S,15R,16R,17F,18E,19E,25W	14S,16R	0.075	0.209	0.119833	0.1	0.044011	0.134	66.6667	4	12	5S,6E,11D,13L,16R,17F,18E,19E,20L,21K,24T,25W	11D,13L,16R,20L	0.01	0.087	0.0333333	0.026	0.0216885
4UDT	A	1	2	47	94	32N,34Q,36F,38Q,40P,41W,42G,44L,46N,49Y,87F,96G,97T,98Y,99K,100Y,102F,118D,122Y,123Q,124L,125R,126D,127S,132K,133S,134V,136L,139D,155Y,156I,157T,158D,160C,161V,162L,163D,164M,165R,167M,169F,171S,173S,175V,177W,199F,201P	59.5745	28	94	3I,4Q,5V,6E,7Q,9P,11D,14L,16E,19N,20S,21T,24C,26F,28D,30V,31N,33L,34Q,36F,37H,38Q,41W,42G,44L,45I,47L,49Y,50I,55K,56Q,57N,58G,59R,68E,69R,70Y,71S,72L,74Y,75I,77S,78S,79Q,81T,82D,84G,87F,88C,91D,98Y,100Y,101I,102F,107R,108L,109K,113N,115Q,116N,122Y,125R,128K,131D,132K,133S,134V,135C,136L,137F,139D,140F,143Q,146V,147S,150K,151D,152S,156I,157T,158D,159K,162L,163D,165R,166S,168D,171S,173S,175V,177W,1…	34Q,36F,38Q,41W,42G,44L,49Y,87F,98Y,100Y,102F,122Y,125R,132K,133S,134V,136L,139D,156I,157T,158D,162L,163D,165R,171S,173S,175V,177W	0.029	0.786	0.0811277	0.0565	0.112771	0.757	38.2979	18	94	1M,2G,11D,12L,13I,14L,15Q,16E,17G,19N,20S,21T,22L,23R,24C,25N,26F,27S,28D,29S,30V,31N,32N,33L,34Q,35W,36F,37H,38Q,39N,40P,41W,42G,43Q,44L,45I,46N,47L,48F,49Y,50I,51P,52S,54T,55K,56Q,57N,58G,59R,60L,61S,63T,64T,65V,68E,69R,76S,80T,81T,82D,83S,84G,85V,87F,88C,91D,94T,100Y,101I,102F,103G,104T,105G,106T,107R,121V,122Y,136L,137F,138T,151D,166S,167M,194I,197D,198T,199F,200F,201P,202S,203P,204E,205S,206S	32N,34Q,36F,38Q,40P,41W,42G,44L,46N,49Y,87F,100Y,102F,122Y,136L,167M,199F,201P	0	0.014	0.00103191	0	0.00281505	0.014	61.7021	29	94	1M,2G,4Q,5V,6E,9P,13I,15Q,23R,25N,26F,29S,32N,33L,36F,37H,38Q,40P,41W,43Q,46N,47L,57N,59R,60L,67T,68E,71S,72L,73L,74Y,76S,79Q,84G,86Y,87F,88C,94T,97T,99K,102F,108L,110V,113N,116N,118D,121V,122Y,123Q,125R,126D,127S,132K,133S,134V,135C,137F,139D,141D,145N,147S,149S,151D,152S,153D,154V,155Y,156I,158D,159K,161V,163D,166S,168D,169F,170K,172N,175V,177W,179N,180K,181S,182D,185C,187N,189F,191N,192S,196E,…	32N,36F,38Q,40P,41W,46N,87F,97T,99K,102F,118D,122Y,123Q,125R,126D,127S,132K,133S,134V,139D,155Y,156I,158D,161V,163D,169F,175V,177W,201P	0.032	0.344	0.0856277	0.058	0.0717866	0.312	44.6809	21	94	1M,2G,4Q,5V,12L,16E,20S,22L,25N,27S,28D,33L,35W,36F,37H,38Q,40P,41W,42G,44L,45I,47L,48F,49Y,50I,55K,56Q,59R,60L,61S,68E,72L,73L,74Y,75I,76S,79Q,80T,82D,83S,84G,86Y,87F,88C,90V,92S,96G,98Y,100Y,102F,106T,108L,109K,110V,115Q,119P,121V,122Y,126D,131D,134V,135C,137F,140F,141D,142S,145N,146V,147S,148Q,149S,150K,151D,152S,157T,160C,163D,164M,168D,169F,170K,179N,180K,182D,183F,185C,187N,190N,191N,192S,1…	36F,38Q,40P,41W,42G,44L,49Y,87F,96G,98Y,100Y,102F,122Y,126D,134V,157T,160C,163D,164M,169F,201P	0.003	0.031	0.00644681	0.005	0.00474144
4UDT	B	1	2	45	90	32R,34Y,36Y,38Q,42Q,43G,44P,46F,49Y,57E,90M,92L,99G,100Y,101E,102Q,104F,126V,127F,128V,130S,133E,136H,137T,139K,141T,143V,145L,167S,168G,169V,170C,171T,172D,173P,174Q,176L,178E,179Q,190S,192R,194R,195V,196S,237E	42.2222	19	90	3T,5V,7Q,9P,13I,15K,17G,22F,23R,24C,34Y,37R,40L,43G,44P,45E,47L,49Y,50F,55Q,61L,65R,66F,78L,80I,84E,87D,90M,91Y,93C,97L,103Y,104F,107G,110L,112V,113T,114E,115D,119V,122P,124V,126V,127F,128V,129P,133E,134I,137T,139K,145L,149F,152D,153H,156L,159W,160V,161N,162G,164E,165V,169V,182L,185S,187Y,190S,193L,194R,195V,196S,198T,202D,205N,206H,207F,208R,209C,210Q,211V,212Q,214Y,215G,218E,219N,222W,231T,232Q…	34Y,43G,44P,49Y,90M,104F,126V,127F,128V,133E,137T,139K,145L,169V,190S,194R,195V,196S,237E	0.032	0.151	0.0599	0.0515	0.02627	0.119	31.1111	14	90	1M,4G,5V,6S,15K,16R,17G,25D,26P,27I,28S,29E,30H,31N,32R,33L,37R,38Q,39T,40L,41G,42Q,43G,44P,45E,46F,47L,48T,49Y,50F,51Q,52N,53E,55Q,56L,57E,58K,59S,60R,61L,62L,63S,64D,65R,66F,69E,70R,71P,72K,73G,74S,76S,77T,78L,79E,80I,88S,91Y,92L,106P,107G,108T,117K,118N,119V,120F,121P,122P,136H,137T,151P,166H,168G,182L,183N,196S,198T,211V,216L,217S,218E,219N,220D,221E,222W,223T,234V,235S,237E,243D	32R,38Q,42Q,43G,44P,46F,49Y,57E,92L,136H,137T,168G,196S,237E	0	0.013	0.00123333	0	0.00301865	0.013	42.2222	19	90	1M,5V,10R,15K,17G,18Q,19N,20V,21T,22F,23R,24C,25D,28S,29E,30H,31N,32R,35W,36Y,37R,38Q,39T,42Q,43G,46F,47L,49Y,50F,52N,55Q,58K,59S,61L,66F,72K,74S,77T,78L,81Q,83T,84E,86G,87D,88S,90M,91Y,92L,93C,100Y,101E,103Y,111T,113T,115D,116L,118N,120F,122P,128V,133E,139K,141T,144C,147T,148G,150Y,154V,155E,158W,159W,163K,165V,166H,168G,169V,170C,176L,177K,183N,201Q,203P,205N,209C,211V,212Q,217S,219N,224Q,234V	32R,36Y,38Q,42Q,43G,46F,49Y,90M,92L,100Y,101E,128V,133E,139K,141T,168G,169V,170C,176L	0.046	0.199	0.0860444	0.0695	0.03997	0.153	33.3333	15	90	2D,5V,6S,9P,12K,15K,17G,19N,21T,22F,23R,25D,26P,27I,31N,33L,35W,38Q,39T,42Q,44P,46F,48T,52N,59S,63S,64D,65R,66F,67S,69E,76S,77T,79E,80I,83T,87D,88S,90M,91Y,92L,93C,95S,97L,107G,108T,110L,111T,113T,120F,122P,123E,126V,127F,129P,135S,137T,141T,144C,149F,151P,152D,154V,158W,159W,161N,162G,165V,167S,169V,170C,171T,176L,182L,183N,185S,186R,187Y,189L,200W,201Q,205N,214Y,216L,219N,223T,224Q,231T,235S,23…	38Q,42Q,44P,46F,90M,92L,126V,127F,137T,141T,167S,169V,170C,171T,176L	0.003	0.015	0.00484444	0.004	0.00190853
5V89	A	1	2	12	24	111R,149N,151D,152Q,155N,172E,173D,174G,176W,177P,178V,181D	8.33333	1	24	5K,6R,19D,27E,28K,31E,40V,41V,50D,53N,59L,62W,64K,70Q,75E,76K,78R,83Y,128K,137H,138Q,144K,155N,161R	155N	0.132	0.273	0.168458	0.1545	0.0349905	0.141	8.33333	1	24	1G,16G,17T,31E,32D,47W,61E,62W,76K,77L,78R,91S,92T,93N,106R,107E,108K,121M,122L,123G,136F,137H,151D,153W	151D	0.001	0.032	0.00658333	0.002	0.009055	0.031	8.33333	1	24	1G,24E,25G,28K,30C,32D,35V,38E,45L,50D,54M,61E,64K,77L,79N,100Y,109D,146K,150K,157L,161R,179L,181D,182E	181D	0.037	0.083	0.0470833	0.044	0.0107351	0.046	16.6667	2	24	1G,11F,14Y,30C,39N,47W,48K,81L,84L,87F,94F,95K,97I,98Y,100Y,102F,129I,139F,140L,146K,153W,170Y,176W,177P	176W,177P	0.005	0.024	0.00870833	0.0075	0.00437302
5V89	B	1	2	12	24	28H,29Q,48P,51K,52K,55D,58I,59E,61E,65R,71D,73Y	66.6667	8	24	7D,10L,13Q,18R,19I,23R,24K,27K,28H,30Q,34E,36L,42R,51K,52K,55D,56I,57L,59E,60K,61E,65R,70K,71D	28H,51K,52K,55D,59E,61E,65R,71D	0.27	0.69	0.412375	0.3985	0.109871	0.42	0	0	24	1G,2S,3N,4I,5E,6E,7D,8R,9K,10L,11L,12I,13Q,16I,17V,18R,19I,20M,31L,32L,33G,39L,46R,76L		0	0.279	0.0127083	0	0.0555934	0.279	41.6667	5	24	1G,7D,8R,20M,22M,29Q,33G,34E,37T,39L,40S,42R,43F,44K,46R,52K,54I,59E,62Y,65R,66V,68G,70K,73Y	29Q,52K,59E,65R,73Y	0.138	0.465	0.2245	0.181	0.0916947	0.327	41.6667	5	24	8R,9K,12I,13Q,16I,17V,18R,21K,23R,25V,31L,35V,43F,51K,52K,53C,54I,55D,57L,60K,63L,71D,73Y,75Y	51K,52K,55D,71D,73Y	0.008	0.029	0.0133333	0.011	0.00579272
5WBX	A	1	2	21	42	2R,4L,5E,6L,7T,8K,10E,16F,18M,19D,75E,78K,79L,82Q,85T,86L,87V,89L,91K,93Q,94L	42.8571	9	42	1G,4L,5E,6L,7T,12H,13V,14H,16F,17M,18M,22L,24K,25R,26V,27K,28N,32N,33V,34L,35R,36E,38W,39L,40I,41Y,45K,47V,48K,50I,51D,54K,55V,56R,62F,63L,69L,72V,82Q,86L,93Q,95E	4L,5E,6L,7T,16F,18M,82Q,86L,93Q	0.056	0.433	0.121286	0.097	0.078703	0.377	42.8571	9	42	1G,2R,3K,7T,8K,10E,11K,12H,13V,14H,16F,17M,18M,19D,20T,21Q,22L,23T,24K,25R,26V,28N,32N,33V,34L,35R,36E,37T,38W,40I,42K,43N,44T,45K,46L,48K,49K,61K,62F,86L,94L,95E	2R,7T,8K,10E,16F,18M,19D,86L,94L	0	0.071	0.00307143	0	0.0111727	0.071	52.381	11	42	1G,2R,3K,5E,6L,7T,10E,12H,19D,20T,22L,23T,25R,27K,28N,34L,35R,36E,37T,38W,41Y,42K,48K,49K,51D,54K,55V,59Q,61K,62F,68Q,69L,70R,71S,73K,75E,78K,79L,81D,82Q,85T,88D	2R,5E,6L,7T,10E,19D,75E,78K,79L,82Q,85T	0.108	0.668	0.20869	0.1805	0.112567	0.56	47.619	10	42	1G,5E,6L,7T,8K,10E,13V,16F,17M,18M,22L,25R,26V,27K,28N,32N,33V,34L,35R,38W,39L,41Y,42K,46L,49K,50I,51D,52H,54K,59Q,60R,62F,63L,67H,68Q,69L,70R,74M,79L,80N,87V,94L	5E,6L,7T,8K,10E,16F,18M,79L,87V,94L	0.009	0.077	0.0258333	0.022	0.01539
5WBX	B	1	2	26	52	10E,11F,13E,17L,18F,34V,35M,38L,40Q,42P,46E,49D,50M,52N,53E,67F,71M,74K,75M,76K,77D,78T,79D,80S,144M,145T	53.8462	14	52	4T,11F,15F,17L,18F,20K,21D,23D,24G,26I,27T,30E,31L,35M,36R,38L,41N,42P,47L,50M,51I,67F,68L,71M,74K,75M,77D,78T,79D,84I,85R,88F,90V,91F,95G,98Y,99I,100S,105R,106H,107V,108M,111L,115L,128D,129I,132D,136N,138E,139E,141V,143M	11F,17L,18F,35M,38L,42P,50M,67F,71M,74K,75M,77D,78T,79D	0.035	0.173	0.0610577	0.0495	0.0276492	0.138	46.1538	12	52	3L,5E,16S,17L,18F,19D,20K,22G,23D,24G,25T,26I,27T,28T,29K,30E,31L,32G,33T,34V,35M,36R,37S,39G,46E,47L,52N,53E,54V,55D,57D,58G,60G,61T,62I,74K,76K,77D,78T,91F,92D,93K,106H,108M,117D,138E,139E,140F,141V,142Q,143M,144M	17L,18F,34V,35M,46E,52N,53E,74K,76K,77D,78T,144M	0	0.024	0.00178846	0	0.00466714	0.024	26.9231	7	52	3L,4T,7Q,12K,17L,20K,25T,27T,28T,29K,33T,37S,39G,41N,43T,52N,61T,63D,65P,66E,68L,69T,70M,75M,78T,79D,80S,83E,85R,89R,90V,93K,94D,96N,98Y,105R,107V,109T,110N,112G,114K,116T,119E,120V,121D,122E,128D,129I,131G,136N,139E,144M	17L,52N,75M,78T,79D,80S,144M	0.035	0.179	0.0668269	0.058	0.0321012	0.144	30.7692	8	52	3L,4T,8I,12K,22G,24G,27T,32G,33T,39G,41N,43T,44E,48Q,52N,58G,61T,65P,68L,69T,70M,71M,73R,74K,75M,76K,77D,78T,80S,81E,85R,89R,93K,95G,96N,100S,106H,109T,110N,112G,114K,115L,116T,117D,120V,121D,122E,131G,133G,136N,137Y,141V	52N,71M,74K,75M,76K,77D,78T,80S	0.02	0.079	0.0335385	0.0285	0.0135738
6ISC	A	1	2	17	34	26T,27Q,29E,43V,45N,47N,48H,49N,51H,90L,92H,94F,95P,96N,97G,98P,165E	17.6471	3	34	8R,24N,26T,41I,43V,48H,64N,69F,78N,81E,87Y,89C,91F,99W,101K,105V,106V,131L,135L,142Q,147E,148K,154V,155D,157L,160C,161N,163S,173L,180C,205R,207E,214K,219R	26T,43V,48H	0.035	0.065	0.0444118	0.0425	0.00713779	0.03	17.6471	3	34	1T,2L,3W,12T,16E,17C,31T,32K,33N,46P,47N,48H,61H,62F,76F,77Y,78N,91F,92H,106V,107W,121L,136P,137R,138T,151P,152H,166T,167R,168Y,181S,183G,219R,221I	47N,48H,92H	0	0.015	0.003	0.002	0.00314362	0.015	17.6471	3	34	25L,49N,50M,64N,66T,67V,73S,75S,78N,81E,84I,89C,95P,96N,102K,121L,134Q,136P,142Q,161N,162L,163S,179N,180C,181S,189L,191I,193N,200G,204C,214K,219R,222I,223T	49N,95P,96N	0.065	0.126	0.0844118	0.0835	0.01578	0.061	11.7647	2	34	15L,17C,19Y,30W,32K,53E,56Y,59R,60V,71N,76F,78N,83D,87Y,89C,91F,95P,97G,109D,120Y,139W,142Q,146W,147E,149V,155D,168Y,169T,172Y,187S,192P,200G,202Y,220L	95P,97G	0.006	0.031	0.0107941	0.008	0.00628153
6ISC	B	1	2	19	38	33H,35S,36Q,38T,43G,47S,50V,52H,53Q,55Q,56G,58S,97L,99V,100T,101F,102P,104G,105S	52.6316	10	38	2V,5Q,15G,19T,21P,24L,27P,31V,35S,36Q,37L,38T,41R,44E,48M,50V,56G,59Y,64R,65L,66E,67F,71R,78N,89E,90D,91E,92G,97L,98F,99V,100T,102P,103Q,104G,108V,109D,112L	35S,36Q,38T,50V,56G,97L,99V,100T,102P,104G	0.037	0.141	0.0660789	0.057	0.0267664	0.104	10.5263	2	38	1D,3V,10V,16D,17S,31V,32T,33H,46G,48M,58S,59Y,60S,61E,62S,63K,64R,65L,66E,67F,68V,71R,72L,73G,75E,76L,77R,78N,80S,81L,82R,83M,111W,112L,113R,114V,115L,117K	33H,58S	0	0.058	0.00297368	0	0.00994058	0.058	26.3158	5	38	1D,2V,3V,4V,9Q,10V,11P,13F,14L,15G,20L,23Y,24L,25Q,28N,29M,31V,34V,39W,50V,52H,59Y,60S,71R,72L,73G,76L,90D,92G,94Y,95T,97L,99V,102P,108V,110I,111W,117K	50V,52H,97L,99V,102P	0.066	0.214	0.110184	0.1025	0.0400906	0.148	31.5789	6	38	1D,3V,5Q,7P,9Q,18V,24L,25Q,27P,29M,30E,33H,34V,35S,37L,39W,48M,54T,55Q,63K,64R,65L,67F,72L,75E,76L,78N,86L,90D,94Y,96C,101F,102P,104G,109D,110I,111W,112L	33H,35S,55Q,101F,102P,104G	0.006	0.025	0.00931579	0.008	0.00416821
6T36	A	1	2	14	28	520K,521F,522G,523F,524N,525L,526K,530D,531Q,532K,538S,572H,573D,576V	14.2857	2	28	55L,68E,128L,240G,271H,286F,291Y,304H,498C,521F,531Q,578F,579I,590L,652Q,653L,654Y,655R,677K,755H,756Q,805Q,821F,824F,825V,861L,864R,880Q	521F,531Q	0.096	0.188	0.118643	0.1115	0.0217588	0.092	0	0	28	1M,16R,31C,61H,106R,136E,166H,181N,271H,331N,346G,361E,436H,466G,496Y,541N,556G,586H,631E,676Y,691G,736K,751R,766N,796G,826N,841H,856E		0.002	0.006	0.00339286	0.003	0.0012632	0.004	0	0	28	1M,4R,6R,9G,28E,50T,59H,70F,84W,127F,245R,276Q,290N,294C,298W,299K,328G,379W,445P,468C,470P,671L,681P,714Y,736K,739L,798E,847G		0.087	0.613	0.157643	0.1115	0.111739	0.526	28.5714	4	28	64V,84W,109F,207Y,208I,212R,215D,217Y,244Y,298W,324Y,521F,523F,525L,572H,650F,696I,697N,719G,721L,729W,757Y,758W,806Y,809W,811D,821F,847G	521F,523F,525L,572H	0.013	0.061	0.02025	0.0165	0.0103428
6T36	B	1	2	8	16	205S,206Q,207S,208R,209E,210S,211Q,212C	25	2	16	1M,4F,6L,7C,8L,14C,23C,28W,49P,77C,127R,135S,156R,198Q,206Q,209E	206Q,209E	0.323	0.601	0.420125	0.3955	0.0913228	0.278	0	0	16	1M,16T,76H,77C,91W,92G,106E,121N,122M,136C,151F,152G,167P,181R,182G,183R		0.001	0.015	0.0073125	0.006	0.00463302	0.014	12.5	1	16	1M,4F,14C,15P,23C,26W,41S,43E,49P,61D,93E,105L,107D,132F,136C,212C	212C	0.173	0.41	0.230375	0.208	0.0603592	0.237	0	0	16	184S,188R,190P,191S,192P,193R,194R,195R,196R,197S,199S,200P,201R,202R,203R,204R		0.024	0.051	0.0348125	0.0345	0.00761757
6UMI	A	1	2	31	62	35H,39Q,43K,44G,45L,47W,59Y,95Y,100R,114Y,115Y,116G,117M,120W,121G,139F,140P,141L,155L,158L,160K,181H,183F,184P,186V,188Q,189S,195L,196S,198V,226K	45.1613	14	62	6E,7S,8G,10G,19R,26G,32F,35H,36W,43K,58K,60S,65K,69T,72R,76K,80F,81L,87R,94Y,96C,103Y,104Y,109Y,110Y,112Y,113K,114Y,115Y,120W,128V,134K,139F,146K,155L,158L,159V,160K,162Y,163F,164P,169V,176L,178S,183F,186V,190S,191G,195L,196S,197S,199V,200T,213C,215V,216N,218K,222T,223K,226K,227K,233C	35H,43K,114Y,115Y,120W,139F,155L,158L,160K,183F,186V,195L,196S,226K	0.026	0.097	0.0451935	0.0425	0.015046	0.071	32.2581	10	62	1Q,2V,3Q,5V,7S,15G,16R,17S,18L,19R,20L,21S,22C,29F,30S,31S,32F,33G,34M,35H,36W,37V,38R,39Q,41P,42G,43K,45L,46E,47W,48V,50V,51I,59Y,60S,61V,62D,76K,77N,78T,91T,106S,108G,120W,121G,123G,136P,151G,152T,166P,181H,182T,196S,209Q,229E,230P,231K,232S,233C,234D,236V,237D	35H,39Q,43K,45L,47W,59Y,120W,121G,181H,196S	0	0.025	0.00206452	0	0.00508594	0.025	38.7097	12	62	2V,15G,16R,21S,22C,27F,29F,32F,33G,34M,35H,36W,38R,39Q,41P,42G,45L,46E,53F,61V,72R,81L,82Q,83M,89E,95Y,99D,105D,109Y,110Y,112Y,114Y,116G,117M,120W,122Q,126V,127T,128V,135G,139F,140P,141L,157C,159V,161D,165E,166P,171W,174G,176L,191G,193Y,198V,212I,213C,217H,224V,228V,233C,234D,237D	35H,39Q,45L,95Y,114Y,116G,117M,120W,139F,140P,141L,198V	0.048	0.234	0.0796935	0.0715	0.0305322	0.186	16.129	5	62	1Q,4L,5V,7S,17S,19R,20L,21S,25S,29F,36W,38R,43K,56S,58K,59Y,60S,63S,64V,65K,66G,67R,68F,69T,71S,73D,74N,75S,76K,77N,78T,80F,81L,82Q,83M,84N,85S,87R,94Y,95Y,98R,104Y,109Y,110Y,111H,112Y,127T,147S,155L,157C,160K,163F,172N,176L,179G,190S,193Y,194S,197S,204S,211Y,217H	43K,59Y,95Y,155L,160K	0.008	0.032	0.0124839	0.011	0.00445313
6UMI	B	1	2	31	62	33Y,35S,37Y,39Q,43T,45P,47L,50Y,51D,88Y,92W,97S,99V,101F,103G,122F,125S,127E,128E,133K,135T,137V,139L,140I,141S,164E,166T,169S,171Q,179S,181Y	41.9355	13	62	2S,17K,20I,26S,33Y,38Q,46K,47L,48L,49I,50Y,51D,54K,55R,59I,62R,74L,76I,83D,88Y,92W,95R,101F,104G,106K,107L,109V,114K,122F,129L,133K,136L,139L,140I,141S,142D,144Y,150V,152W,153K,156G,159V,160K,162G,163V,165T,172S,175K,176Y,180S,181Y,184L,188Q,189W,190K,192H,195Y,196S,199V,201H,205T,206V	33Y,47L,50Y,51D,88Y,92W,101F,122F,133K,139L,140I,141S,181Y	0.044	0.19	0.0769032	0.0645	0.0310794	0.146	38.7097	12	62	1Q,9S,10V,11S,15G,16Q,17K,18V,19T,20I,21S,22C,23S,24G,27S,28N,30G,31N,32N,33Y,34V,35S,36W,37Y,38Q,39Q,40L,41P,43T,45P,46K,47L,48L,49I,50Y,51D,52N,53N,54K,61D,62R,77T,78G,91T,92W,106K,107L,121L,136L,152W,166T,167K,181Y,182L,206V,208K,209T,210V,212P,213T,214E,215C	33Y,35S,37Y,39Q,43T,45P,47L,50Y,51D,92W,166T,181Y	0	0.013	0.00120968	0	0.00259116	0.013	29.0323	9	62	1Q,4L,5T,7P,17K,19T,22C,24G,34V,36W,37Y,38Q,39Q,46K,50Y,55R,58G,60P,61D,62R,63F,64S,65G,66S,67K,70T,73T,74L,76I,77T,78G,79L,80Q,83D,87Y,88Y,90G,91T,99V,101F,102G,104G,105T,107L,111G,112Q,120T,128E,137V,139L,144Y,152W,156G,176Y,197C,198Q,199V,200T,202E,208K,210V,215C	37Y,39Q,50Y,88Y,99V,101F,128E,137V,139L	0.042	0.205	0.0789032	0.067	0.0376768	0.163	12.9032	4	62	1Q,4L,5T,6Q,11S,15G,19T,20I,21S,25S,27S,29I,30G,32N,33Y,36W,38Q,39Q,46K,48L,50Y,52N,53N,54K,55R,57S,58G,59I,60P,61D,62R,63F,64S,65G,66S,67K,68S,71S,74L,76I,77T,80Q,87Y,89C,107L,123P,136L,139L,142D,143F,144Y,152W,157S,162G,165T,176Y,182L,189W,191S,195Y,201H,208K	33Y,39Q,50Y,139L	0.009	0.043	0.0134839	0.011	0.00643765
6UZK	A	1	2	20	40	5Y,7K,9R,12R,14D,15G,16S,17Y,18R,19S,20V,21E,38R,111P,112L,115L,148V,149Y,156K,165E	20	4	40	3K,10I,11Y,14D,17Y,19S,25G,29T,31Q,39L,40S,49I,50W,60L,62P,63Y,72D,79E,92L,97D,105E,106K,111P,114I,119D,134D,147I,152Y,163N,170I,187I,191Y,211F,218I,222G,231F,245Y,264L,274W,300Q	14D,17Y,19S,111P	0.07	0.157	0.09105	0.085	0.0197167	0.087	15	3	40	1G,3K,4P,5Y,11Y,16S,17Y,22L,30V,46Y,54E,61K,62P,66P,106K,122R,123Y,136K,151N,152Y,166N,167L,181P,182H,196T,211F,226F,227T,228G,241V,256L,257N,263L,271C,278D,286H,288M,289E,297H,322S	5Y,16S,17Y	0	0.017	0.002475	0.001	0.00349991	0.017	10	2	40	5Y,9R,23K,24H,32Q,33I,37M,50W,56L,84D,85P,91Q,118F,167L,190E,211F,213Q,215C,216W,218I,221Y,222G,225F,226F,247G,249N,252G,253L,254H,255L,256L,264L,267L,271C,278D,288M,304V,309M,311L,317P	5Y,9R	0.036	0.122	0.0514	0.0435	0.018493	0.086	25	5	40	1G,5Y,8V,9R,10I,14D,21E,22L,25G,27N,29T,33I,34M,43T,47F,48T,50W,60L,73W,92L,94L,95R,96R,111P,118F,128G,143L,167L,226F,230I,248V,255L,258M,266S,272F,274W,278D,282C,296V,308L	5Y,9R,14D,21E,111P	0.004	0.028	0.007425	0.006	0.00425375
6UZK	B	1	2	16	32	1M,17S,21V,25Q,27I,33D,36I,37E,38D,39S,40Y,41R,43Q,45E,50Q,56L	31.25	5	32	1M,13G,14V,23F,24V,29V,31K,33D,34P,36I,41R,56L,70L,71Y,72M,77G,78F,84I,90F,96L,99Q,101L,111M,112I,120L,128K,131G,136R,138W,145E,161L,162V	1M,33D,36I,41R,56L	0.044	0.104	0.064125	0.061	0.0157217	0.06	6.25	1	32	1M,2R,3E,5K,6L,14V,16K,23F,31K,32Y,42K,46V,47D,61T,62E,77G,91N,92D,106T,107D,121E,122D,123E,136R,138W,159Y,160D,161L,162V,164Q,165I,167R	1M	0	0.017	0.003875	0.001	0.00536627	0.017	25	4	32	2R,3E,4Y,10G,21V,30E,43Q,45E,52M,56L,58T,69D,70L,71Y,72M,73K,74N,80L,91N,94Q,95D,97R,98E,101L,104K,106T,107D,111M,113L,121E,137Q,163R	21V,43Q,45E,56L	0.072	0.149	0.099625	0.092	0.0249421	0.077	12.5	2	32	1M,5K,6L,9L,10G,15G,16K,19L,23F,28F,35T,40Y,55I,57D,58T,60G,63Q,64F,71Y,72M,82Y,84I,90F,96L,111M,113L,115G,116N,117K,145E,153N,158F	1M,40Y	0.014	0.053	0.0269687	0.0225	0.0111677
6XI7	A	1	2	24	48	24L,25I,26Q,27N,30V,32E,34D,37I,38E,39D,40S,41Y,42R,43K,44Q,45V,46V,47I,48D,49G,57L,150R,154D,158Y	29.1667	7	48	3T,5Y,6K,15V,17K,20L,21T,27N,35P,36T,43K,44Q,47I,49G,50E,51T,53L,54L,55D,56I,57L,62Q,64E,65Y,68M,69R,70D,71Q,74R,76G,78G,79F,80L,81C,85I,90S,93D,94I,98R,103R,105K,124R,127D,144E,157F,158Y,162R,164I	27N,43K,44Q,47I,49G,57L,158Y	0.139	0.312	0.187312	0.173	0.0441433	0.173	45.8333	11	48	1G,2M,3T,9V,11G,13G,14G,15V,16G,17K,18S,20L,23Q,24L,31D,32E,33Y,35P,37I,38E,39D,40S,41Y,42R,43K,46V,49G,61G,63E,76G,77E,78G,91F,92E,106D,108E,121L,122P,136R,138Y,139G,163E,164I,165R,166K,167H,168K,169E	24L,32E,37I,38E,39D,40S,41Y,42R,43K,46V,49G	0	0.036	0.00416667	0.0005	0.00980292	0.036	29.1667	7	48	2M,14G,21T,22I,26Q,31D,38E,40S,45V,46V,49G,53L,57L,65Y,70D,75T,77E,78G,81C,82V,85I,87N,89K,97Y,98R,99E,100Q,101I,102K,103R,108E,116G,117N,120D,122P,124R,127D,132Q,133D,141P,142F,145T,148K,155D,159T,160L,162R,164I	26Q,38E,40S,45V,46V,49G,57L	0.063	0.189	0.0948125	0.0875	0.0292309	0.126	25	6	48	11G,20L,21T,22I,24L,29F,33Y,34D,37I,39D,41Y,53L,62Q,63E,64E,65Y,68M,72Y,73M,74R,79F,83F,85I,90S,91F,93D,94I,97Y,98R,100Q,102K,104V,110V,112M,113V,114L,116G,117N,124R,134L,138Y,140I,142F,143I,144E,148K,154D,157F	24L,34D,37I,39D,41Y,154D	0.017	0.05	0.0259167	0.0235	0.00716715
6XI7	B	1	2	24	48	6T,8R,13N,14K,15Q,16R,17T,18V,33K,36K,37V,38R,87T,88H,90F,92R,112F,123E,124H,126S,127T,128K,129V,131T	54.1667	13	48	6T,7I,8R,14K,15Q,16R,18V,19V,20N,22R,24G,28H,33K,35L,38R,41Q,43E,65T,70L,73E,74E,80L,82H,83V,84P,86T,88H,89N,90F,92R,93K,96L,97K,100F,101C,102D,105Q,106K,107F,108L,110N,112F,113R,119Y,120K,128K,133C,136W	6T,8R,14K,15Q,16R,18V,33K,38R,88H,90F,92R,112F,128K	0.207	0.548	0.299938	0.274	0.0849079	0.341	41.6667	10	48	1S,2K,3T,11L,12P,13N,14K,15Q,16R,17T,19V,20N,21V,22R,23N,24G,25M,26S,27L,28H,29D,30C,31L,32M,33K,35L,36K,37V,48F,49R,50L,51L,52H,61L,62D,63W,64N,92R,93K,104C,106K,107F,128K,133C,134V,135D,136W,137S	13N,14K,15Q,16R,17T,33K,36K,37V,92R,128K	0	0.021	0.00133333	0	0.00351386	0.021	54.1667	13	48	7I,8R,9V,11L,12P,16R,17T,19V,22R,24G,26S,27L,28H,33K,35L,38R,40L,45C,49R,58K,60R,64N,70L,75L,78D,80L,88H,90F,92R,93K,95F,97K,102D,106K,108L,112F,115Q,116T,119Y,120K,121F,123E,124H,127T,128K,130P,133C,135D	8R,16R,17T,33K,38R,88H,90F,92R,112F,123E,124H,127T,128K	0.065	0.399	0.114562	0.089	0.0599875	0.334	37.5	9	48	1S,8R,9V,13N,16R,19V,24G,29D,30C,31L,35L,38R,47V,48F,58K,62D,70L,72G,81D,85L,88H,90F,93K,95F,97K,98L,100F,101C,102D,103I,104C,106K,109L,110N,111G,112F,113R,115Q,119Y,120K,121F,122H,124H,125C,128K,130P,132M,133C	8R,13N,16R,38R,88H,90F,112F,124H,128K	0.006	0.032	0.0114792	0.0095	0.00574815
7E50	A	1	2	11	22	18V,19C,21C,22P,23R,24I,25Y,26M,37N,38N,41L	63.6364	7	22	7F,13D,19C,21C,22P,24I,25Y,28V,29C,30G,31S,32N,36Y,38N,40C,41L,42L,44C,56L,57R,58K,73D	19C,21C,22P,24I,25Y,38N,41L	0.078	0.527	0.159864	0.147	0.0906573	0.449	54.5455	6	22	1S,2G,3L,4E,6L,7F,9G,12S,13D,15E,16R,17G,18V,19C,21C,22P,23R,24I,31S,32N,39D,47N	18V,19C,21C,22P,23R,24I	0	0.061	0.00459091	0.001	0.0127944	0.061	36.3636	4	22	2G,4E,19C,24I,25Y,27P,29C,32N,35T,36Y,38N,39D,42L,43R,46I,58K,61D,64C,69D,73D,76P,79Y	19C,24I,25Y,38N	0.14	0.507	0.225227	0.202	0.0917605	0.367	54.5455	6	22	7F,17G,18V,19C,22P,23R,24I,30G,35T,36Y,38N,43R,44C,45E,46I,47N,56L,61D,64C,70N,73D,74F	18V,19C,22P,23R,24I,38N	0.007	0.046	0.0137273	0.01	0.00946852
7E50	B	1	2	19	38	50H,51F,52C,67H,151E,199D,200S,201C,202Q,203G,204D,205S,224S,225W,226G,227L,228G,229C,236G	31.5789	6	38	5P,12C,21K,30C,50H,52C,56L,61W,62V,67H,78Y,82L,86Q,96E,99V,105E,113L,124D,128P,130C,131L,140D,145F,161L,163E,170E,174C,175N,180L,184V,192G,211C,225W,227L,229C,247W,249E,252M	50H,52C,67H,225W,227L,229C	0.033	0.105	0.0466579	0.0405	0.0167446	0.072	21.0526	4	38	1S,2G,11D,12C,13G,30C,31V,46R,47F,48G,61W,76S,78Y,91E,92P,106P,107T,108R,121V,136Y,151E,152T,166L,167P,181N,182G,183R,196G,197G,211C,226G,227L,228G,251V,252M,253R,254N,255N	151E,226G,227L,228G	0	0.023	0.00384211	0.001	0.00554183	0.023	36.8421	7	38	2G,3L,4V,11D,12C,22C,33H,34P,36S,38P,47F,52C,53G,67H,74R,79K,83G,85H,109K,110D,115K,116L,130C,144C,154G,161L,162K,165Q,167P,180L,203G,205S,207G,221G,224S,226G,236G,240R	52C,67H,203G,205S,224S,226G,236G	0.057	0.23	0.0799474	0.07	0.0291971	0.173	31.5789	6	38	12C,43L,51F,56L,61W,62V,68C,69L,78Y,83G,85H,113L,114L,116L,126V,130C,144C,149W,161L,163E,174C,177Y,180L,188E,189L,190C,199D,203G,206G,208P,209L,219L,220Q,225W,226G,229C,238Y,247W	51F,199D,203G,225W,226G,229C	0.01	0.044	0.0179211	0.0145	0.00870687
7F1G	A	1	2	22	44	63T,65R,67K,69F,86E,88L,100L,101V,102N,134S,135S,136S,138E,139T,142D,145V,146T,147Q,149N,150I,151P,152N	4.54545	1	44	2N,12G,19Y,20L,32Q,33I,34L,36D,41N,51Y,70D,78G,80W,86E,119W,144L,202I,205L,218C,220E,221Y,227I,229D,231G,237L,260D,270C,271W,282P,288L,289R,297F,321R,329N,331L,337V,342Y,347R,352V,362I,370I,372G,374F,383C	86E	0.032	0.071	0.0435682	0.041	0.00921066	0.039	22.7273	5	44	2N,16R,17G,31L,46G,47T,61S,74K,75Y,76T,77Q,78G,79S,80W,81T,82G,83F,84V,86E,88L,92P,121G,136S,151P,152N,167G,181E,182P,196E,197E,211G,241V,256P,257E,271W,272T,287Y,316N,317Y,328T,329N,331L,346D,347R	86E,88L,136S,151P,152N	0	0.015	0.00247727	0.001	0.00380483	0.015	18.1818	4	44	3F,4L,26T,53D,59E,70D,80W,101V,106I,113F,123L,125L,127Y,141F,142D,145V,150I,184L,191Y,201Q,202I,212Q,214L,216L,217D,218C,219R,220E,227I,243D,249V,251R,257E,260D,275E,299I,301I,319C,321R,347R,359C,374F,378D,383C	101V,142D,145V,150I	0.033	0.086	0.0474318	0.044	0.012603	0.053	4.54545	1	44	3F,18Y,21E,31L,34L,35V,36D,37T,40S,41N,56F,64Y,75Y,80W,92P,96N,98S,117I,122I,124G,127Y,138E,154F,159C,190W,191Y,200Y,227I,231G,232T,236R,247E,251R,265G,270C,295R,342Y,364G,367V,370I,377E,378D,379V,383C	138E	0.004	0.014	0.00593182	0.005	0.0025708
7F1G	B	1	2	21	42	3V,28F,32S,34I,36T,38V,46R,47E,48W,51T,52I,53G,54S,55D,57S,58I,60T,98T,99S,101G,102R	23.8095	5	42	2Q,4Q,8S,9G,11G,12L,14Q,16G,19L,20R,21L,22S,23C,26S,27G,30F,34I,39R,40Q,46R,48W,50S,69F,71I,73R,78N,79T,81Y,83Q,84M,91D,95Y,97C,99S,101G,103R,106G,107T,108Q,109V,110T,111V	34I,46R,48W,99S,101G	0.039	0.157	0.0589048	0.053	0.0221723	0.118	42.8571	9	42	2Q,3V,4Q,5L,6Q,7E,8S,9G,10G,11G,12L,13V,14Q,15P,16G,17G,18S,19L,20R,21L,22S,23C,27G,31S,32S,34I,35M,36T,37W,38V,39R,40Q,45G,46R,47E,48W,57S,59T,61Y,77R,78N,79T	3V,32S,34I,36T,38V,46R,47E,48W,57S	0	0.06	0.00354762	0	0.0108764	0.06	33.3333	7	42	2Q,3V,4Q,6Q,9G,11G,20R,21L,22S,28F,37W,44K,46R,47E,49V,58I,63D,64S,69F,73R,74D,75N,77R,78N,80L,81Y,83Q,84M,85N,88K,89P,91D,95Y,96Y,97C,98T,101G,106G,108Q,109V,110T,111V	3V,28F,46R,47E,58I,98T,101G	0.059	0.245	0.115548	0.104	0.0467441	0.186	9.52381	2	42	12L,13V,16G,18S,20R,21L,22S,23C,30F,37W,40Q,44K,46R,61Y,68R,69F,70T,71I,72S,77R,78N,79T,81Y,82L,83Q,84M,85N,87L,88K,91D,92T,94V,95Y,97C,101G,104G,106G,107T,108Q,109V,110T,111V	46R,101G	0.007	0.043	0.0158571	0.012	0.00915884
7SO0	A	1	2	16	32	2Y,4Y,7D,8T,9C,10P,11F,12P,13V,19N,20K,31N,51W,83K,84G,85N	18.75	3	32	9C,18T,19N,25G,26C,30C,36K,37L,39D,40G,41T,43C,44Y,48R,51W,53R,60Y,61E,62C,63P,64L,65G,67C,69N,70G,71V,72C,73E,74D,75L,81C,82R	9C,19N,51W	0.04	0.468	0.0977813	0.0685	0.0891318	0.428	75	12	32	1D,2Y,3D,4Y,5G,6T,7D,9C,10P,11F,12P,13V,14L,16N,17K,18T,19N,20K,22K,24V,25G,26C,27H,28Q,31N,32G,33G,46V,47E,48R,52D,84G	2Y,4Y,7D,9C,10P,11F,12P,13V,19N,20K,31N,84G	0	0.022	0.00328125	0.0005	0.00594892	0.022	25	4	32	9C,10P,11F,16N,17K,18T,19N,25G,28Q,33G,37L,40G,41T,43C,47E,50V,52D,55T,59W,60Y,62C,63P,65G,66E,67C,68K,69N,70G,71V,72C,76R,81C	9C,10P,11F,19N	0.163	0.872	0.362219	0.258	0.224089	0.709	43.75	7	32	3D,9C,19N,20K,22K,25G,26C,29K,31N,36K,38T,40G,41T,48R,49K,51W,52D,53R,56P,59W,60Y,62C,63P,66E,67C,68K,69N,72C,77K,78K,83K,85N	9C,19N,20K,31N,51W,83K,85N	0.006	0.027	0.00965625	0.009	0.00399695
7SO0	B	1	2	17	34	9V,10T,11C,13Y,14N,16T,20I,24R,33S,34S,35K,36C,42I,49K,50E,51I,52C	64.7059	11	34	2P,9V,11C,12C,13Y,15F,20I,21S,22V,24R,25L,28Y,29R,30R,31I,32T,34S,36C,38K,39E,41V,42I,43F,45T,50E,51I,52C,55P,59W,61Q,64M,66H,68D,70Q	9V,11C,13Y,20I,24R,34S,36C,42I,50E,51I,52C	0.043	0.289	0.118441	0.106	0.064463	0.246	64.7059	11	34	1Q,2P,3D,5I,6N,9V,10T,11C,12C,13Y,14N,15F,16T,17N,18R,19K,20I,21S,22V,23Q,24R,27S,28Y,29R,30R,31I,32T,33S,34S,36C,37P,46I,68D,75K	9V,10T,11C,13Y,14N,16T,20I,24R,33S,34S,36C	0	0.01	0.00114706	0	0.00249862	0.01	52.9412	9	34	3D,5I,10T,12C,13Y,17N,18R,20I,21S,23Q,24R,28Y,29R,31I,34S,35K,36C,42I,43F,44K,46I,47V,52C,54D,56K,60V,61Q,62D,63S,64M,65D,67L,72Q,75K	10T,13Y,20I,24R,34S,35K,36C,42I,52C	0.128	1.461	0.309971	0.2235	0.253063	1.333	47.0588	8	34	3D,11C,12C,14N,15F,20I,25L,28Y,29R,32T,35K,36C,43F,44K,45T,46I,50E,51I,52C,55P,56K,58K,59W,60V,62D,64M,67L,68D,71T,72Q,73T,74P,75K,76T	11C,14N,20I,35K,36C,50E,51I,52C	0.004	0.073	0.0139706	0.008	0.015734
7WBP	A	1	2	18	36	1S,6Q,9T,10F,13K,16H,17E,19E,20D,23Y,24Q,64M,65Y,312N,335K,336G,337D,339R	0	0	36	2T,54F,115C,123C,124L,130L,134M,140Y,150W,168L,178Y,223H,253W,257W,290F,310W,326C,331W,338F,343C,360H,363Y,364D,365M,382F,390M,392L,422L,486F,487H,497Y,503Y,508Q,511L,512C,540L		0.1	0.179	0.123528	0.116	0.0224493	0.079	11.1111	2	36	2T,16H,17E,31N,46N,76K,92E,136N,151R,166V,181Y,182G,196G,197Y,211T,226V,227R,242G,271P,301G,316T,331W,376N,377G,406L,421L,436Y,437M,451P,452K,496R,511L,512C,541R,556V,557G	16H,17E	0.001	0.009	0.00266667	0.002	0.0020548	0.008	5.55556	1	36	1S,3I,57E,72N,82L,94K,115C,118D,123C,195D,201R,222L,274D,277D,285D,290F,305M,350D,386V,397P,401K,411Q,433P,448G,460W,464R,476D,477E,480C,481D,512C,524C,543G,564R,569Y,595Y	1S	0.061	0.473	0.0955833	0.0725	0.0710287	0.412	11.1111	2	36	10F,11L,30W,51W,79L,82L,130L,134M,147W,165Y,168L,169K,178Y,185W,219Y,222L,249L,252M,253W,257W,284W,305M,309F,310W,327H,339R,360H,363Y,383H,420F,422L,455W,494F,502L,521L,570F	10F,339R	0.009	0.031	0.0161944	0.016	0.00468342
7WBP	B	1	2	16	32	131Y,135Y,138F,158G,159N,168F,169N,171Y,175R,176S,178S,180R,182T,183Y,184G,187H	6.25	1	32	11F,21D,32V,36N,37R,62Y,71D,73C,77V,82F,94P,108P,111F,112T,119N,121N,123L,124D,142N,145P,155Y,161P,170C,173P,179F,183Y,185V,191R,192V,203P,207C,220C	183Y	0.326	0.766	0.417875	0.3975	0.105473	0.44	12.5	2	32	1R,2V,16N,17L,31S,33Y,46D,47Y,61C,62Y,63G,76N,78Y,106K,107L,121N,122K,136R,137L,151S,152T,167G,181P,182T,183Y,215L,216V,217K,218N,219K,220C,221V	182T,183Y	0	0.013	0.003375	0.001	0.00421122	0.013	31.25	5	32	13N,14I,15T,16N,17L,19P,25N,27T,37R,39R,42N,47Y,55P,111F,116I,122K,124D,136R,138F,148R,155Y,159N,160K,162C,163N,165V,168F,171Y,181P,184G,219K,223F	138F,159N,168F,171Y,184G	0.178	0.524	0.243906	0.22	0.0762493	0.346	12.5	2	32	13N,15T,22E,25N,27T,29F,35W,43C,46D,52N,114C,115V,118W,119N,131Y,135Y,136R,137L,139R,141S,147E,162C,173P,174L,181P,188Q,191R,194V,196S,201H,203P,207C	131Y,135Y	0.067	0.187	0.0954375	0.08	0.0316
8EJM	A	1	2	38	76	218P,219E,220R,221D,222Y,332F,340P,341R,349V,350T,376Y,384E,385M,390Y,413L,414V,415H,416F,417D,421P,422P,424P,425E,427L,428M,429R,431L,432E,435N,436Y,440L,441N,442D,443D,444G,633T,634T,655Q	7.89474	3	76	3M,5C,22L,26L,28L,37F,42V,62P,64W,81C,83Q,86R,95R,111S,113R,114F,117C,124L,127M,134R,142L,145Y,149I,150L,151D,152E,163L,166V,167L,171V,177L,186L,194Y,198C,213F,223L,232Q,234H,236C,242D,243L,244L,246F,247L,263E,281S,310V,316E,334K,341R,352I,360R,363R,368R,398L,403L,404Q,405L,426T,427L,434L,442D,451S,457P,470C,474C,490C,515H,535C,576Y,577Y,618L,652I,662F,665C,684S	341R,427L,442D	0.024	0.06	0.0331579	0.03	0.00946747	0.036	7.89474	3	76	2N,10T,11N,12L,13P,14H,15T,16P,17R,18Y,19Y,20D,21I,22L,23K,31W,32E,34K,35D,37F,38T,39D,40I,41L,42V,65C,66V,67E,68Y,69M,70R,71S,72L,76K,77R,107E,121K,122T,137M,152E,166V,181V,182M,197N,211E,241G,271V,272G,301N,302G,316E,331G,362G,376Y,391P,392E,406K,407K,421P,436Y,452M,466V,496E,526K,541N,542Y,557R,571F,572T,586T,587G,601Y,616T,631V,646P,647E	376Y,421P,436Y	0	0.008	0.00127632	0.001	0.0015778	0.008	21.0526	8	76	52E,58T,64W,87V,103M,105G,113R,115E,128T,130G,131M,139D,163L,190K,198C,204P,205G,211E,213F,217E,223L,224E,235M,237E,239E,240E,247L,251E,254D,255E,258K,267L,273D,275K,293E,325V,336K,349V,362G,365G,382K,385M,394L,398L,401V,402V,406K,424P,425E,426T,427L,429R,432E,433L,436Y,445D,446L,447T,448E,458L,464K,471D,474C,475S,484M,503E,523H,536Y,537D,538N,553Q,579N,645K,651K,675I,682E	349V,385M,424P,425E,427L,429R,432E,436Y	0.047	0.097	0.0580132	0.0545	0.0111136	0.05	5.26316	2	76	7N,10T,22L,28L,37F,41L,47F,48V,49L,51G,52E,56G,57K,58T,61I,64W,79V,84P,85R,86R,96V,124L,125K,126Y,132L,151D,152E,154H,155E,161D,167L,178K,191F,195F,201L,210V,214Y,222Y,241G,243L,244L,246F,247L,277I,280Y,292F,306R,309V,310V,314I,319L,320T,324V,329D,334K,338Y,359Q,360R,366R,373F,381Y,416F,456F,462L,478V,491F,508F,519L,534W,552R,555L,558I,559M,564L,581R,584L	222Y,416F	0.006	0.027	0.00947368	0.008	0.00384048
8EJM	B	1	2	32	64	19K,20L,24N,25I,26G,27Y,29M,30L,32K,33M,35W,39E,41L,42G,43S,46Q,47G,48I,49K,50N,51P,52V,53N,56T,57T,58T,59V,60D,61G,63G,64F,65G	84.375	27	64	1S,2N,4L,5K,6E,7G,8R,9E,10P,11D,12Y,14E,15Y,16K,17E,18F,19K,20L,21T,22V,23E,24N,25I,26G,27Y,28Q,29M,30L,31M,32K,33M,34G,35W,36K,37E,38G,39E,42G,43S,44E,45G,46Q,48I,49K,50N,51P,52V,53N,54K,55G,56T,57T,58T,60D,61G,65G,66I,67D,68R,69P,71E,72L,73S,74K	19K,20L,24N,25I,26G,27Y,29M,30L,32K,33M,35W,39E,42G,43S,46Q,48I,49K,50N,51P,52V,53N,56T,57T,58T,60D,61G,65G	0.009	0.538	0.0929688	0.0615	0.0910959	0.529	90.625	29	64	1S,2N,4L,5K,6E,7G,8R,9E,10P,11D,12Y,13S,14E,15Y,16K,17E,18F,19K,20L,21T,22V,23E,24N,25I,26G,27Y,28Q,29M,30L,31M,33M,34G,35W,36K,37E,38G,39E,40G,41L,43S,44E,45G,46Q,47G,48I,49K,50N,51P,52V,53N,54K,55G,56T,57T,58T,59V,60D,61G,63G,64F,66I,71E,73S,74K	19K,20L,24N,25I,26G,27Y,29M,30L,33M,35W,39E,41L,43S,46Q,47G,48I,49K,50N,51P,52V,53N,56T,57T,58T,59V,60D,61G,63G,64F	0	0.032	0.000921875	0	0.00447669	0.032	84.375	27	64	1S,2N,4L,5K,6E,7G,8R,9E,10P,11D,12Y,13S,14E,15Y,16K,17E,19K,20L,21T,22V,23E,24N,25I,26G,27Y,28Q,29M,30L,31M,32K,34G,35W,36K,37E,38G,39E,40G,41L,42G,43S,44E,45G,46Q,47G,49K,50N,51P,52V,53N,54K,55G,57T,58T,60D,61G,64F,65G,66I,67D,69P,71E,72L,73S,74K	19K,20L,24N,25I,26G,27Y,29M,30L,32K,35W,39E,41L,42G,43S,46Q,47G,49K,50N,51P,52V,53N,57T,58T,60D,61G,64F,65G	0.015	0.376	0.0882969	0.066	0.0743299	0.361	90.625	29	64	1S,2N,5K,7G,8R,9E,10P,11D,12Y,13S,15Y,16K,17E,18F,19K,20L,21T,22V,23E,24N,25I,26G,28Q,29M,30L,31M,32K,33M,34G,35W,36K,37E,38G,39E,40G,42G,43S,44E,45G,46Q,47G,48I,49K,50N,51P,52V,53N,54K,55G,56T,57T,58T,60D,61G,63G,64F,65G,66I,67D,69P,71E,72L,73S,74K	19K,20L,24N,25I,26G,29M,30L,32K,33M,35W,39E,42G,43S,46Q,47G,48I,49K,50N,51P,52V,53N,56T,57T,58T,60D,61G,63G,64F,65G	0.002	0.045	0.00959375	0.006	0.00952746
[truncated: 1 more columns]

## Sheet: prediction_analysis_wide_patch3
PDB_ID	Chain	Patch_Size	N_Factor	Actual_Interface_Count	Top_Predictions_Considered	Interface_Positions_Mapped_FASTA	ESM_Success_Rate	ESM_Correct_Count	ESM_Predicted_Count	ESM_Predicted_PosAA	ESM_Correct_PosAA	ESM_ddG_Min	ESM_ddG_Max	ESM_ddG_Mean	ESM_ddG_Median	ESM_ddG_Std	ESM_ddG_Range	LSTM_Success_Rate	LSTM_Correct_Count	LSTM_Predicted_Count	LSTM_Predicted_PosAA	LSTM_Correct_PosAA	LSTM_ddG_Min	LSTM_ddG_Max	LSTM_ddG_Mean	LSTM_ddG_Median	LSTM_ddG_Std	LSTM_ddG_Range	ProtBERT_Success_Rate	ProtBERT_Correct_Count	ProtBERT_Predicted_Count	ProtBERT_Predicted_PosAA	ProtBERT_Correct_PosAA	ProtBERT_ddG_Min	ProtBERT_ddG_Max	ProtBERT_ddG_Mean	ProtBERT_ddG_Median	ProtBERT_ddG_Std	ProtBERT_ddG_Range	T5_Success_Rate	T5_Correct_Count	T5_Predicted_Count	T5_Predicted_PosAA	T5_Correct_PosAA	T5_ddG_Min	T5_ddG_Max	T5_ddG_Mean	T5_ddG_Median	T5_ddG_Std
4U7E	A	1	3	14	42	37Y,41L,44M,45Q,48M,52S,53K,61L,62S,65M,66D,68L,69E,72K	50	7	42	9P,20H,21H,22L,27E,28H,37Y,40R,41L,44M,45Q,47G,53K,64L,65M,68L,74Q,75L,79E,81I,90H,92E,94Y,96L,100L,106D,107R,110R,111F,114N,115M,117K,120Y,124L,129I,143R,145Y,149K,152Y,154H,158K,161E	37Y,41L,44M,45Q,53K,65M,68L	0.041	0.111	0.0587857	0.051	0.0178959	0.07	35.7143	5	42	1S,2M,5L,15F,16K,17S,18I,19Q,23R,24T,31R,32D,34V,35V,37Y,39C,40R,41L,42Y,44M,46T,47G,48M,61L,63K,76G,77D,78N,91L,92E,93N,106D,107R,109G,121T,156C,157L,158K,159N,160G,162T,163P	37Y,41L,44M,48M,61L	0	0.039	0.00288095	0	0.00671956	0.039	35.7143	5	42	1S,15F,18I,30K,33P,39C,40R,48M,49K,53K,58R,59K,60F,61L,63K,64L,65M,67Q,72K,75L,79E,91L,93N,99F,100L,114N,117K,120Y,124L,126I,134E,135L,140V,142H,143R,144K,148W,152Y,154H,155N,157L,162T	48M,53K,61L,65M,72K	0.04	0.1	0.0608333	0.0545	0.0176067	0.06	28.5714	4	42	1S,2M,5L,12P,15F,21H,28H,33P,34V,35V,37Y,38Y,41L,42Y,45Q,57C,59K,60F,61L,73K,84E,88C,91L,92E,94Y,96L,98M,99F,100L,103D,105E,112H,115M,117K,118S,119F,124L,127D,129I,130T,132F,161E	37Y,41L,45Q,61L	0.002	0.01	0.00435714	0.004	0.00231785
4U7E	B	1	3	6	18	11D,13L,14S,16R,20L,22K	83.3333	5	18	6E,7D,8I,9D,10F,12D,13L,14S,15R,16R,18E,19E,20L,21K,22K,23K,24T,25W	13L,14S,16R,20L,22K	0.039	0.252	0.116	0.0855	0.0665683	0.213	66.6667	4	18	1S,2T,3S,5S,6E,7D,8I,9D,10F,11D,12D,13L,14S,15R,16R,17F,18E,19E	11D,13L,14S,16R	0	0.02	0.0025	0	0.00604842	0.02	66.6667	4	18	1S,5S,6E,7D,8I,9D,10F,11D,12D,13L,14S,15R,16R,17F,18E,19E,23K,25W	11D,13L,14S,16R	0.045	0.209	0.0995556	0.081	0.0463887	0.164	100	6	18	3S,5S,6E,10F,11D,12D,13L,14S,15R,16R,17F,18E,19E,20L,21K,22K,24T,25W	11D,13L,14S,16R,20L,22K	0.006	0.087	0.0245	0.0165	0.0216801
4UDT	A	1	3	47	141	32N,34Q,36F,38Q,40P,41W,42G,44L,46N,49Y,87F,96G,97T,98Y,99K,100Y,102F,118D,122Y,123Q,124L,125R,126D,127S,132K,133S,134V,136L,139D,155Y,156I,157T,158D,160C,161V,162L,163D,164M,165R,167M,169F,171S,173S,175V,177W,199F,201P	74.4681	35	141	3I,4Q,5V,6E,7Q,9P,10P,11D,14L,16E,19N,20S,21T,22L,24C,25N,26F,28D,29S,30V,31N,32N,33L,34Q,35W,36F,37H,38Q,39N,40P,41W,42G,44L,45I,47L,49Y,50I,51P,52S,55K,56Q,57N,58G,59R,60L,67T,68E,69R,70Y,71S,72L,74Y,75I,76S,77S,78S,79Q,81T,82D,83S,84G,87F,88C,91D,96G,98Y,100Y,101I,102F,103G,105G,107R,108L,109K,111L,113N,114I,115Q,116N,117P,119P,121V,122Y,125R,127S,128K,130S,131D,132K,133S,134V,135C,136L,137F,1…	32N,34Q,36F,38Q,40P,41W,42G,44L,49Y,87F,96G,98Y,100Y,102F,122Y,125R,127S,132K,133S,134V,136L,139D,155Y,156I,157T,158D,160C,162L,163D,164M,165R,171S,173S,175V,177W	0.014	0.786	0.0609716	0.038	0.0964189	0.772	63.8298	30	141	1M,2G,11D,12L,13I,14L,15Q,16E,17G,19N,20S,21T,22L,23R,24C,25N,26F,27S,28D,29S,30V,31N,32N,33L,34Q,35W,36F,37H,38Q,39N,40P,41W,42G,43Q,44L,45I,46N,47L,48F,49Y,50I,51P,52S,53G,54T,55K,56Q,57N,58G,59R,60L,61S,63T,64T,65V,67T,68E,69R,70Y,71S,72L,73L,74Y,75I,76S,77S,78S,79Q,80T,81T,82D,83S,84G,85V,86Y,87F,88C,90V,91D,92S,94T,95S,96G,97T,98Y,99K,100Y,101I,102F,103G,104T,105G,106T,107R,109K,110V,111L,11…	32N,34Q,36F,38Q,40P,41W,42G,44L,46N,49Y,87F,96G,97T,98Y,99K,100Y,102F,118D,122Y,123Q,124L,125R,126D,127S,133S,136L,139D,167M,199F,201P	0	0.014	0.000687943	0	0.00234939	0.014	82.9787	39	141	1M,2G,3I,4Q,5V,6E,8S,9P,11D,12L,13I,15Q,16E,19N,21T,22L,23R,24C,25N,26F,27S,29S,32N,33L,34Q,36F,37H,38Q,39N,40P,41W,42G,43Q,46N,47L,51P,52S,54T,56Q,57N,58G,59R,60L,64T,65V,67T,68E,69R,71S,72L,73L,74Y,75I,76S,79Q,81T,84G,85V,86Y,87F,88C,94T,97T,98Y,99K,102F,103G,104T,105G,108L,109K,110V,113N,115Q,116N,118D,121V,122Y,123Q,124L,125R,126D,127S,131D,132K,133S,134V,135C,136L,137F,138T,139D,140F,141D,14…	32N,34Q,36F,38Q,40P,41W,42G,46N,87F,97T,98Y,99K,102F,118D,122Y,123Q,124L,125R,126D,127S,132K,133S,134V,136L,139D,155Y,156I,157T,158D,161V,163D,165R,167M,169F,171S,173S,175V,177W,201P	0.017	0.344	0.0652128	0.043	0.0653828	0.327	74.4681	35	141	1M,2G,4Q,5V,6E,9P,10P,11D,12L,16E,17G,19N,20S,22L,24C,25N,27S,28D,33L,35W,36F,37H,38Q,40P,41W,42G,43Q,44L,45I,46N,47L,48F,49Y,50I,51P,53G,54T,55K,56Q,58G,59R,60L,61S,63T,64T,65V,67T,68E,69R,71S,72L,73L,74Y,75I,76S,79Q,80T,82D,83S,84G,86Y,87F,88C,90V,92S,94T,95S,96G,97T,98Y,99K,100Y,102F,106T,107R,108L,109K,110V,115Q,117P,119P,121V,122Y,123Q,124L,125R,126D,127S,131D,132K,134V,135C,137F,138T,140F,1…	36F,38Q,40P,41W,42G,44L,46N,49Y,87F,96G,97T,98Y,99K,100Y,102F,122Y,123Q,124L,125R,126D,127S,132K,134V,156I,157T,160C,162L,163D,164M,165R,169F,171S,175V,177W,201P	0.002	0.031	0.00506383	0.004	0.00434539
4UDT	B	1	3	45	135	32R,34Y,36Y,38Q,42Q,43G,44P,46F,49Y,57E,90M,92L,99G,100Y,101E,102Q,104F,126V,127F,128V,130S,133E,136H,137T,139K,141T,143V,145L,167S,168G,169V,170C,171T,172D,173P,174Q,176L,178E,179Q,190S,192R,194R,195V,196S,237E	57.7778	26	135	1M,3T,5V,6S,7Q,9P,11H,12K,13I,14T,15K,17G,22F,23R,24C,25D,34Y,35W,36Y,37R,40L,41G,43G,44P,45E,46F,47L,48T,49Y,50F,55Q,58K,61L,64D,65R,66F,70R,71P,72K,75F,77T,78L,80I,81Q,82R,83T,84E,87D,90M,91Y,93C,97L,98G,101E,103Y,104F,107G,110L,111T,112V,113T,114E,115D,116L,117K,118N,119V,122P,124V,126V,127F,128V,129P,130S,131E,133E,134I,137T,139K,141T,142L,145L,147T,149F,152D,153H,155E,156L,157S,159W,160V,161…	34Y,36Y,43G,44P,46F,49Y,90M,101E,104F,126V,127F,128V,130S,133E,137T,139K,141T,145L,167S,169V,170C,190S,194R,195V,196S,237E	0.019	0.151	0.0482815	0.04	0.0271055	0.132	57.7778	26	135	1M,3T,4G,5V,6S,15K,16R,17G,18Q,19N,20V,21T,22F,23R,24C,25D,26P,27I,28S,29E,30H,31N,32R,33L,34Y,35W,36Y,37R,38Q,39T,40L,41G,42Q,43G,44P,45E,46F,47L,48T,49Y,50F,51Q,52N,53E,55Q,56L,57E,58K,59S,60R,61L,62L,63S,64D,65R,66F,67S,69E,70R,71P,72K,73G,74S,75F,76S,77T,78L,79E,80I,81Q,82R,83T,84E,85Q,86G,88S,91Y,92L,100Y,101E,102Q,103Y,104F,105G,106P,107G,108T,109R,110L,111T,112V,113T,114E,115D,116L,117K,11…	32R,34Y,36Y,38Q,42Q,43G,44P,46F,49Y,57E,92L,100Y,101E,102Q,104F,126V,127F,128V,130S,133E,136H,137T,139K,168G,196S,237E	0	0.013	0.000822222	0	0.00253236	0.013	62.2222	28	135	1M,5V,6S,7Q,10R,13I,15K,16R,17G,18Q,19N,20V,21T,22F,23R,24C,25D,28S,29E,30H,31N,32R,35W,36Y,37R,38Q,39T,42Q,43G,45E,46F,47L,49Y,50F,51Q,52N,55Q,58K,59S,61L,62L,63S,64D,65R,66F,67S,72K,73G,74S,77T,78L,81Q,83T,84E,85Q,86G,87D,88S,90M,91Y,92L,93C,96S,97L,98G,99G,100Y,101E,102Q,103Y,109R,110L,111T,112V,113T,114E,115D,116L,118N,120F,122P,126V,127F,128V,129P,130S,131E,133E,139K,141T,143V,144C,145L,147T…	32R,36Y,38Q,42Q,43G,46F,49Y,90M,92L,99G,100Y,101E,102Q,126V,127F,128V,130S,133E,139K,141T,143V,145L,168G,169V,170C,172D,173P,176L	0.03	0.199	0.0700519	0.058	0.0397951	0.169	51.1111	23	135	1M,2D,3T,4G,5V,6S,8N,9P,12K,14T,15K,16R,17G,19N,21T,22F,23R,24C,25D,26P,27I,28S,29E,31N,33L,35W,38Q,39T,42Q,44P,45E,46F,48T,52N,56L,58K,59S,62L,63S,64D,65R,66F,67S,69E,71P,74S,76S,77T,78L,79E,80I,81Q,82R,83T,84E,87D,88S,90M,91Y,92L,93C,95S,97L,101E,102Q,105G,107G,108T,110L,111T,112V,113T,114E,117K,118N,120F,122P,123E,124V,126V,127F,129P,131E,133E,135S,137T,139K,141T,144C,149F,151P,152D,154V,158W,…	38Q,42Q,44P,46F,90M,92L,101E,102Q,126V,127F,133E,137T,139K,141T,167S,168G,169V,170C,171T,176L,190S,196S,237E	0.002	0.015	0.00399259	0.004	0.00198698
5V89	A	1	3	12	36	111R,149N,151D,152Q,155N,172E,173D,174G,176W,177P,178V,181D	16.6667	2	36	5K,6R,10W,12Y,19D,22G,24E,27E,28K,31E,40V,41V,50D,53N,59L,62W,64K,70Q,75E,76K,78R,83Y,86S,95K,111R,117T,122L,126L,128K,131P,137H,138Q,144K,155N,158E,161R	111R,155N	0.116	0.273	0.153333	0.1405	0.0357887	0.157	8.33333	1	36	1G,2S,16G,17T,21V,25G,31E,32D,47W,61E,62W,76K,77L,78R,91S,92T,93N,106R,107E,108K,121M,122L,123G,136F,137H,151D,153W,185E,186W,187Y,188K,189D,190K,191Q,192M,193S	151D	0	0.032	0.00438889	0.001	0.0080183	0.032	8.33333	1	36	1G,9E,24E,25G,27E,28K,29F,30C,32D,35V,38E,45L,48K,50D,52Q,54M,55G,57F,61E,64K,65G,77L,79N,100Y,108K,109D,114D,127G,142Q,146K,150K,157L,161R,179L,181D,182E	181D	0.03	0.083	0.0423333	0.039	0.0110955	0.053	16.6667	2	36	1G,10W,11F,14Y,30C,33I,35V,39N,40V,42M,43L,47W,48K,76K,77L,81L,84L,87F,93N,94F,95K,97I,98Y,99R,100Y,102F,129I,139F,140L,145Y,146K,150K,153W,170Y,176W,177P	176W,177P	0.004	0.024	0.00727778	0.006	0.00411374
5V89	B	1	3	12	36	28H,29Q,48P,51K,52K,55D,58I,59E,61E,65R,71D,73Y	75	9	36	7D,8R,9K,10L,13Q,17V,18R,19I,23R,24K,27K,28H,29Q,30Q,34E,36L,37T,42R,47V,49V,51K,52K,53C,54I,55D,56I,57L,59E,60K,61E,62Y,65R,69E,70K,71D,76L	28H,29Q,51K,52K,55D,59E,61E,65R,71D	0.222	0.69	0.354806	0.3155	0.121327	0.468	16.6667	2	36	1G,2S,3N,4I,5E,6E,7D,8R,9K,10L,11L,12I,13Q,16I,17V,18R,19I,20M,21K,22M,26L,27K,28H,29Q,31L,32L,33G,35V,36L,37T,39L,40S,41S,46R,68G,76L	28H,29Q	0	0.279	0.00847222	0	0.0457854	0.279	50	6	36	1G,2S,7D,8R,9K,12I,20M,21K,22M,25V,26L,29Q,32L,33G,34E,35V,37T,39L,40S,42R,43F,44K,46R,47V,52K,54I,59E,62Y,63L,64E,65R,66V,68G,70K,71D,73Y	29Q,52K,59E,65R,71D,73Y	0.108	0.465	0.191222	0.1565	0.0886438	0.357	58.3333	7	36	8R,9K,10L,11L,12I,13Q,16I,17V,18R,21K,22M,23R,25V,28H,31L,32L,34E,35V,42R,43F,44K,45P,48P,51K,52K,53C,54I,55D,57L,60K,63L,64E,66V,71D,73Y,75Y	28H,48P,51K,52K,55D,71D,73Y	0.005	0.029	0.0111944	0.0095	0.00565105
5WBX	A	1	3	21	63	2R,4L,5E,6L,7T,8K,10E,16F,18M,19D,75E,78K,79L,82Q,85T,86L,87V,89L,91K,93Q,94L	76.1905	16	63	1G,3K,4L,5E,6L,7T,8K,10E,12H,13V,14H,16F,17M,18M,20T,21Q,22L,24K,25R,26V,27K,28N,32N,33V,34L,35R,36E,38W,39L,40I,41Y,42K,45K,46L,47V,48K,50I,51D,54K,55V,56R,57K,62F,63L,64Q,66I,69L,70R,71S,72V,73K,75E,78K,79L,80N,82Q,84N,86L,88D,89L,93Q,94L,95E	4L,5E,6L,7T,8K,10E,16F,18M,75E,78K,79L,82Q,86L,89L,93Q,94L	0.027	0.433	0.0936032	0.071	0.0753766	0.406	52.381	11	63	1G,2R,3K,5E,6L,7T,8K,10E,11K,12H,13V,14H,16F,17M,18M,19D,20T,21Q,22L,23T,24K,25R,26V,27K,28N,32N,33V,34L,35R,36E,37T,38W,40I,42K,43N,44T,45K,46L,47V,48K,49K,50I,51D,52H,55V,56R,57K,58H,59Q,60R,61K,62F,64Q,66I,68Q,69L,70R,71S,72V,77R,86L,94L,95E	2R,5E,6L,7T,8K,10E,16F,18M,19D,86L,94L	0	0.071	0.00204762	0	0.00923662	0.071	76.1905	16	63	1G,2R,3K,5E,6L,7T,8K,10E,11K,12H,14H,16F,17M,18M,19D,20T,22L,23T,25R,26V,27K,28N,33V,34L,35R,36E,37T,38W,41Y,42K,44T,45K,46L,48K,49K,50I,51D,52H,54K,55V,58H,59Q,60R,61K,62F,64Q,68Q,69L,70R,71S,72V,73K,75E,78K,79L,80N,81D,82Q,85T,86L,88D,91K,92T	2R,5E,6L,7T,8K,10E,16F,18M,19D,75E,78K,79L,82Q,85T,86L,91K	0.047	0.668	0.165571	0.135	0.110769	0.621	80.9524	17	63	1G,2R,3K,5E,6L,7T,8K,10E,11K,12H,13V,16F,17M,18M,19D,22L,24K,25R,26V,27K,28N,32N,33V,34L,35R,38W,39L,40I,41Y,42K,43N,44T,45K,46L,47V,49K,50I,51D,52H,54K,55V,56R,57K,59Q,60R,62F,63L,66I,67H,68Q,69L,70R,73K,74M,75E,78K,79L,80N,82Q,87V,91K,93Q,94L	2R,5E,6L,7T,8K,10E,16F,18M,19D,75E,78K,79L,82Q,87V,91K,93Q,94L	0.005	0.077	0.0194762	0.016	0.0154795
5WBX	B	1	3	26	78	10E,11F,13E,17L,18F,34V,35M,38L,40Q,42P,46E,49D,50M,52N,53E,67F,71M,74K,75M,76K,77D,78T,79D,80S,144M,145T	61.5385	16	78	3L,4T,6E,8I,11F,13E,15F,17L,18F,19D,20K,21D,23D,24G,26I,27T,30E,31L,32G,34V,35M,36R,38L,39G,41N,42P,47L,50M,51I,54V,60G,62I,64F,67F,68L,70M,71M,74K,75M,77D,78T,79D,82E,84I,85R,86E,88F,89R,90V,91F,95G,96N,98Y,99I,100S,103E,105R,106H,107V,108M,109T,111L,113E,115L,119E,123M,124I,128D,129I,131G,132D,133G,136N,137Y,138E,139E,141V,143M	11F,13E,17L,18F,34V,35M,38L,42P,50M,67F,71M,74K,75M,77D,78T,79D	0.022	0.173	0.0502051	0.0435	0.0273591	0.151	69.2308	18	78	3L,5E,6E,7Q,8I,16S,17L,18F,19D,20K,21D,22G,23D,24G,25T,26I,27T,28T,29K,30E,31L,32G,33T,34V,35M,36R,37S,38L,39G,46E,47L,52N,53E,54V,55D,57D,58G,60G,61T,62I,63D,64F,65P,66E,67F,68L,69T,70M,71M,73R,74K,75M,76K,77D,78T,79D,84I,85R,86E,88F,89R,90V,91F,92D,93K,99I,106H,108M,117D,137Y,138E,139E,140F,141V,142Q,143M,144M,145T	17L,18F,34V,35M,38L,46E,52N,53E,67F,71M,74K,75M,76K,77D,78T,79D,144M,145T	0	0.024	0.00119231	0	0.00390285	0.024	38.4615	10	78	3L,4T,5E,7Q,12K,16S,17L,19D,20K,21D,22G,23D,25T,27T,28T,29K,31L,33T,34V,37S,39G,41N,43T,44E,47L,50M,51I,52N,58G,61T,62I,63D,65P,66E,68L,69T,70M,74K,75M,78T,79D,80S,83E,84I,85R,86E,89R,90V,91F,93K,94D,96N,98Y,99I,100S,105R,107V,108M,109T,110N,112G,114K,116T,118E,119E,120V,121D,122E,123M,124I,126E,128D,129I,131G,132D,136N,139E,144M	17L,34V,50M,52N,74K,75M,78T,79D,80S,144M	0.02	0.179	0.0536154	0.042	0.0322702	0.159	46.1538	12	78	3L,4T,5E,6E,8I,11F,12K,19D,22G,24G,27T,29K,32G,33T,34V,39G,41N,42P,43T,44E,47L,48Q,49D,52N,58G,59N,60G,61T,63D,65P,68L,69T,70M,71M,73R,74K,75M,76K,77D,78T,80S,81E,82E,84I,85R,89R,93K,95G,96N,97G,98Y,100S,105R,106H,107V,109T,110N,111L,112G,114K,115L,116T,117D,120V,121D,122E,125R,126E,130D,131G,132D,133G,134Q,136N,137Y,138E,141V,143M	11F,34V,42P,49D,52N,71M,74K,75M,76K,77D,78T,80S	0.011	0.079	0.0273462	0.0235	0.0142044
6ISC	A	1	3	17	51	26T,27Q,29E,43V,45N,47N,48H,49N,51H,90L,92H,94F,95P,96N,97G,98P,165E	29.4118	5	51	8R,9L,24N,26T,41I,43V,48H,59R,63L,64N,67V,69F,74L,77Y,78N,81E,87Y,89C,91F,92H,96N,99W,101K,105V,106V,112E,116P,131L,135L,140P,142Q,145I,147E,148K,154V,155D,156I,157L,160C,161N,162L,163S,167R,173L,180C,187S,205R,207E,214K,219R,220L	26T,43V,48H,92H,96N	0.027	0.065	0.0398627	0.038	0.00877389	0.038	17.6471	3	51	1T,2L,3W,11E,12T,13M,15L,16E,17C,18V,19Y,20P,21L,22T,24N,28V,31T,32K,33N,44Y,46P,47N,48H,61H,62F,76F,77Y,78N,91F,92H,106V,107W,121L,136P,137R,138T,151P,152H,166T,167R,168Y,181S,183G,216F,217V,218I,219R,220L,221I,222I,223T	47N,48H,92H	0	0.015	0.002	0.001	0.00293057	0.015	17.6471	3	51	25L,49N,50M,64N,66T,67V,70R,72M,73S,74L,75S,78N,81E,84I,85G,87Y,89C,95P,96N,102K,110S,111F,113I,121L,125P,134Q,136P,139W,142Q,149V,160C,161N,162L,163S,167R,179N,180C,181S,185M,189L,191I,193N,200G,203R,204C,205R,214K,219R,221I,222I,223T	49N,95P,96N	0.055	0.126	0.0766078	0.07	0.0170237	0.071	23.5294	4	51	15L,17C,19Y,20P,27Q,30W,31T,32K,53E,56Y,57L,59R,60V,62F,64N,71N,76F,78N,83D,86I,87Y,89C,91F,92H,95P,97G,99W,109D,116P,118D,120Y,133C,139W,142Q,145I,146W,147E,149V,155D,160C,168Y,169T,172Y,179N,181S,187S,192P,200G,202Y,206S,220L	27Q,92H,95P,97G	0.005	0.031	0.00888235	0.006	0.00579942
6ISC	B	1	3	19	57	33H,35S,36Q,38T,43G,47S,50V,52H,53Q,55Q,56G,58S,97L,99V,100T,101F,102P,104G,105S	68.4211	13	57	2V,4V,5Q,11P,12G,15G,17S,19T,21P,24L,26V,27P,31V,35S,36Q,37L,38T,39W,41R,42H,43G,44E,48M,50V,52H,54T,55Q,56G,59Y,64R,65L,66E,67F,71R,77R,78N,81L,84F,85G,87R,89E,90D,91E,92G,97L,98F,99V,100T,102P,103Q,104G,106R,108V,109D,112L,113R,118P	35S,36Q,38T,43G,50V,52H,55Q,56G,97L,99V,100T,102P,104G	0.022	0.141	0.0539474	0.047	0.0278998	0.119	15.7895	3	57	1D,3V,7P,8T,9Q,10V,15G,16D,17S,31V,32T,33H,46G,48M,57P,58S,59Y,60S,61E,62S,63K,64R,65L,66E,67F,68V,71R,72L,73G,75E,76L,77R,78N,80S,81L,82R,83M,87R,88V,89E,90D,91E,92G,93N,105S,106R,107S,108V,109D,110I,111W,112L,113R,114V,115L,117K,118P	33H,58S,105S	0	0.058	0.00198246	0	0.00823661	0.058	42.1053	8	57	1D,2V,3V,4V,9Q,10V,11P,13F,14L,15G,16D,17S,19T,20L,21P,23Y,24L,25Q,28N,29M,30E,31V,32T,34V,39W,46G,47S,48M,50V,51F,52H,53Q,54T,59Y,60S,64R,65L,66E,67F,71R,72L,73G,76L,86L,90D,92G,93N,94Y,95T,97L,99V,102P,104G,108V,110I,111W,117K	47S,50V,52H,53Q,97L,99V,102P,104G	0.044	0.214	0.0916842	0.074	0.0420489	0.17	52.6316	10	57	1D,2V,3V,5Q,7P,9Q,12G,14L,15G,18V,22C,24L,25Q,27P,29M,30E,33H,34V,35S,36Q,37L,38T,39W,43G,44E,48M,53Q,54T,55Q,59Y,63K,64R,65L,67F,72L,73G,75E,76L,78N,81L,86L,90D,94Y,95T,96C,101F,102P,103Q,104G,106R,109D,110I,111W,112L,114V,115L,117K	33H,35S,36Q,38T,43G,53Q,55Q,101F,102P,104G	0.003	0.025	0.0075614	0.007	0.00423858
6T36	A	1	3	14	42	520K,521F,522G,523F,524N,525L,526K,530D,531Q,532K,538S,572H,573D,576V	21.4286	3	42	31C,43F,55L,58V,68E,96K,128L,152Y,240G,271H,283I,286F,291Y,304H,498C,521F,523F,531Q,578F,579I,580K,590L,652Q,653L,654Y,655R,656K,677K,751R,755H,756Q,758W,804L,805Q,821F,824F,825V,861L,864R,869Y,880Q,899L	521F,523F,531Q	0.089	0.188	0.110143	0.1025	0.0214871	0.099	14.2857	2	42	1M,16R,31C,61H,92R,106R,136E,166H,181N,271H,301C,331N,346G,347G,361E,362H,392R,436H,466G,496Y,497Y,526K,541N,556G,571T,572H,586H,616P,631E,676Y,691G,706P,736K,751R,766N,767H,796G,797E,826N,827Y,841H,856E	526K,572H	0.001	0.006	0.00266667	0.003	0.00147465	0.005	0	0	42	1M,4R,6R,9G,20L,28E,50T,59H,68E,70F,84W,92R,127F,193E,245R,246K,255W,257N,272Q,276Q,290N,291Y,294C,298W,299K,328G,379W,445P,468C,470P,497Y,650F,671L,681P,688L,714Y,736K,739L,753K,783Y,798E,847G		0.077	0.613	0.132262	0.096	0.0980578	0.536	28.5714	4	42	64V,84W,105F,109F,176F,184F,191L,192H,204E,207Y,208I,212R,215D,217Y,243V,244Y,263F,298W,324Y,521F,523F,525L,572H,650F,696I,697N,719G,721L,729W,757Y,758W,806Y,809W,810P,811D,821F,822L,824F,845G,847G,848R,886Q	521F,523F,525L,572H	0.01	0.061	0.0174286	0.0145	0.00935832
6T36	B	1	3	8	24	205S,206Q,207S,208R,209E,210S,211Q,212C	25	2	24	1M,4F,6L,7C,8L,14C,23C,28W,34P,49P,57R,59L,77C,81H,127R,135S,137L,156R,162R,179R,198Q,202R,206Q,209E	206Q,209E	0.269	0.601	0.376125	0.3425	0.0977183	0.332	12.5	1	24	1M,16T,31D,46S,61D,62T,76H,77C,91W,92G,93E,106E,121N,122M,123G,136C,137L,151F,152G,167P,181R,182G,183R,206Q	206Q	0	0.015	0.00516667	0.0025	0.00485341	0.015	37.5	3	24	1M,4F,14C,15P,23C,25G,26W,29G,41S,43E,49P,51D,61D,90C,93E,105L,107D,132F,136C,137L,153V,205S,211Q,212C	205S,211Q,212C	0.14	0.41	0.204125	0.1885	0.0620855	0.27	12.5	1	24	35Y,181R,183R,184S,185P,186R,187R,188R,190P,191S,192P,193R,194R,195R,196R,197S,198Q,199S,200P,201R,202R,203R,204R,205S	205S	0.016	0.051	0.0301667	0.028	0.00919541
6UMI	A	1	3	31	93	35H,39Q,43K,44G,45L,47W,59Y,95Y,100R,114Y,115Y,116G,117M,120W,121G,139F,140P,141L,155L,158L,160K,181H,183F,184P,186V,188Q,189S,195L,196S,198V,226K	51.6129	16	93	2V,4L,6E,7S,8G,10G,16R,19R,21S,26G,28T,32F,35H,36W,43K,51I,54D,58K,60S,65K,67R,69T,70I,72R,74N,76K,80F,81L,83M,87R,94Y,96C,98R,103Y,104Y,109Y,110Y,111H,112Y,113K,114Y,115Y,117M,120W,124T,127T,128V,134K,139F,146K,150G,155L,157C,158L,159V,160K,162Y,163F,164P,169V,172N,174G,176L,178S,181H,182T,183F,186V,187L,190S,191G,195L,196S,197S,199V,200T,201V,206L,208T,213C,215V,216N,218K,219P,222T,223K,225D,22…	35H,43K,114Y,115Y,117M,120W,139F,155L,158L,160K,181H,183F,186V,195L,196S,226K	0.02	0.097	0.0377527	0.035	0.0162154	0.077	41.9355	13	93	1Q,2V,3Q,5V,6E,7S,15G,16R,17S,18L,19R,20L,21S,22C,29F,30S,31S,32F,33G,34M,35H,36W,37V,38R,39Q,41P,42G,43K,44G,45L,46E,47W,48V,50V,51I,52S,53F,54D,55G,56S,57I,58K,59Y,60S,61V,62D,64V,65K,66G,67R,69T,70I,71S,72R,73D,74N,75S,76K,77N,78T,80F,81L,82Q,91T,95Y,106S,108G,111H,119V,120W,121G,122Q,123G,124T,125T,126V,136P,151G,152T,166P,181H,182T,195L,196S,209Q,229E,230P,231K,232S,233C,234D,236V,237D	35H,39Q,43K,44G,45L,47W,59Y,95Y,120W,121G,181H,195L,196S	0	0.025	0.00137634	0	0.00426517	0.025	48.3871	15	93	2V,7S,8G,9G,14P,15G,16R,20L,21S,22C,25S,27F,29F,30S,32F,33G,34M,35H,36W,38R,39Q,41P,42G,45L,46E,48V,50V,53F,61V,62D,68F,72R,77N,79L,81L,82Q,83M,85S,87R,89E,95Y,98R,99D,100R,105D,107S,109Y,110Y,112Y,114Y,116G,117M,120W,121G,122Q,123G,125T,126V,127T,128V,129S,135G,139F,140P,141L,152T,157C,159V,161D,164P,165E,166P,168T,171W,174G,176L,187L,191G,193Y,198V,201V,211Y,212I,213C,217H,219P,224V,226K,228V,2…	35H,39Q,45L,95Y,100R,114Y,116G,117M,120W,121G,139F,140P,141L,198V,226K	0.032	0.234	0.0659032	0.058	0.031771	0.202	32.2581	10	93	1Q,4L,5V,7S,13Q,17S,19R,20L,21S,25S,26G,27F,29F,30S,33G,36W,38R,42G,43K,47W,51I,56S,58K,59Y,60S,62D,63S,64V,65K,66G,67R,68F,69T,70I,71S,72R,73D,74N,75S,76K,77N,78T,80F,81L,82Q,83M,84N,85S,87R,90D,94Y,95Y,96C,98R,104Y,107S,109Y,110Y,111H,112Y,121G,127T,129S,140P,144S,145S,147S,149S,155L,156G,157C,160K,162Y,163F,168T,172N,173S,176L,178S,179G,189S,190S,193Y,194S,197S,200T,203S,204S,211Y,213C,217H,22…	43K,47W,59Y,95Y,121G,140P,155L,160K,189S,226K	0.006	0.032	0.0105914	0.009	0.00452529
6UMI	B	1	3	31	93	33Y,35S,37Y,39Q,43T,45P,47L,50Y,51D,88Y,92W,97S,99V,101F,103G,122F,125S,127E,128E,133K,135T,137V,139L,140I,141S,164E,166T,169S,171Q,179S,181Y	48.3871	15	93	2S,10V,14P,16Q,17K,19T,20I,22C,26S,29I,33Y,38Q,40L,42G,46K,47L,48L,49I,50Y,51D,54K,55R,58G,59I,62R,63F,67K,74L,76I,80Q,83D,84E,87Y,88Y,92W,95R,101F,104G,105T,106K,107L,108T,109V,114K,120T,122F,123P,124P,128E,129L,130Q,133K,136L,139L,140I,141S,142D,143F,144Y,150V,152W,153K,156G,159V,160K,162G,163V,165T,169S,172S,173N,175K,176Y,180S,181Y,184L,185T,187E,188Q,189W,190K,192H,195Y,196S,199V,201H,202E,2…	33Y,47L,50Y,51D,88Y,92W,101F,122F,128E,133K,139L,140I,141S,169S,181Y	0.029	0.19	0.0632043	0.053	0.0320032	0.161	45.1613	14	93	1Q,9S,10V,11S,14P,15G,16Q,17K,18V,19T,20I,21S,22C,23S,24G,25S,26S,27S,28N,29I,30G,31N,32N,33Y,34V,35S,36W,37Y,38Q,39Q,40L,41P,42G,43T,45P,46K,47L,48L,49I,50Y,51D,52N,53N,54K,55R,57S,58G,59I,60P,61D,62R,63F,64S,65G,66S,67K,68S,69G,70T,71S,72T,74L,77T,78G,84E,86D,87Y,88Y,89C,90G,91T,92W,99V,106K,107L,110L,111G,112Q,121L,136L,152W,166T,167K,181Y,182L,206V,208K,209T,210V,212P,213T,214E,215C	33Y,35S,37Y,39Q,43T,45P,47L,50Y,51D,88Y,92W,99V,166T,181Y	0	0.013	0.000806452	0	0.00219118	0.013	41.9355	13	93	1Q,4L,5T,6Q,7P,9S,16Q,17K,19T,22C,24G,28N,29I,34V,36W,37Y,38Q,39Q,43T,46K,48L,49I,50Y,55R,56P,58G,59I,60P,61D,62R,63F,64S,65G,66S,67K,68S,70T,73T,74L,76I,77T,78G,79L,80Q,83D,87Y,88Y,90G,91T,99V,101F,102G,103G,104G,105T,107L,108T,109V,110L,111G,112Q,113P,119V,120T,121L,122F,126S,127E,128E,137V,139L,144Y,150V,152W,156G,160K,163V,175K,176Y,180S,182L,188Q,194S,197C,198Q,199V,200T,202E,205T,207E,208K,…	37Y,39Q,43T,50Y,88Y,99V,101F,103G,122F,127E,128E,137V,139L	0.028	0.205	0.064172	0.051	0.0372445	0.177	22.5806	7	93	1Q,4L,5T,6Q,7P,9S,11S,15G,16Q,17K,19T,20I,21S,23S,25S,26S,27S,28N,29I,30G,32N,33Y,36W,38Q,39Q,46K,48L,49I,50Y,52N,53N,54K,55R,57S,58G,59I,60P,61D,62R,63F,64S,65G,66S,67K,68S,70T,71S,74L,76I,77T,80Q,81T,86D,87Y,88Y,89C,94S,104G,107L,108T,110L,117P,120T,123P,127E,129L,136L,138C,139L,141S,142D,143F,144Y,152W,155D,157S,158P,162G,165T,172S,173N,175K,176Y,182L,183S,189W,191S,193R,194S,195Y,196S,201H,20…	33Y,39Q,50Y,88Y,127E,139L,141S	0.006	0.043	0.0113656	0.009	0.00606202
6UZK	A	1	3	20	60	5Y,7K,9R,12R,14D,15G,16S,17Y,18R,19S,20V,21E,38R,111P,112L,115L,148V,149Y,156K,165E	25	5	60	3K,10I,11Y,14D,17Y,19S,21E,25G,29T,31Q,39L,40S,49I,50W,60L,61K,62P,63Y,70V,72D,79E,92L,97D,105E,106K,108I,110D,111P,114I,119D,120E,126L,133P,134D,136K,147I,152Y,163N,170I,187I,191Y,211F,214N,218I,221Y,222G,226F,231F,245Y,249N,250I,261K,264L,268K,271C,274W,275Q,299K,300Q,320R	14D,17Y,19S,21E,111P	0.058	0.157	0.08195	0.0755	0.0206708	0.099	45	9	60	1G,3K,4P,5Y,6E,11Y,13M,14D,15G,16S,17Y,18R,19S,20V,21E,22L,30V,46Y,54E,61K,62P,66P,74P,106K,122R,123Y,136K,151N,152Y,166N,167L,181P,182H,196T,211F,226F,227T,228G,241V,256L,257N,263L,265I,266S,267L,269Y,270G,271C,272F,273M,274W,275Q,276L,277G,278D,286H,288M,289E,297H,322S	5Y,14D,15G,16S,17Y,18R,19S,20V,21E	0	0.017	0.00165	0	0.00308666	0.017	15	3	60	5Y,9R,15G,23K,24H,32Q,33I,37M,44Q,50W,56L,63Y,71R,72D,84D,85P,91Q,93F,118F,119D,127K,133P,145L,146Q,167L,190E,211F,212L,213Q,215C,216W,218I,219P,221Y,222G,225F,226F,247G,249N,252G,253L,254H,255L,256L,263L,264L,266S,267L,271C,274W,275Q,277G,278D,288M,304V,309M,311L,312N,315L,317P	5Y,9R,15G	0.03	0.122	0.04525	0.039	0.0174515	0.092	25	5	60	1G,5Y,8V,9R,10I,11Y,14D,21E,22L,24H,25G,27N,29T,32Q,33I,34M,43T,47F,48T,50W,60L,61K,70V,73W,92L,94L,95R,96R,111P,118F,128G,140L,143L,146Q,161F,162L,167L,175K,214N,219P,226F,230I,231F,248V,253L,255L,258M,266S,270G,272F,274W,278D,282C,284Q,286H,291K,294F,296V,297H,308L	5Y,9R,14D,21E,111P	0.004	0.028	0.00628333	0.005	0.00383011
6UZK	B	1	3	16	48	1M,17S,21V,25Q,27I,33D,36I,37E,38D,39S,40Y,41R,43Q,45E,50Q,56L	43.75	7	48	1M,3E,9L,13G,14V,15G,17S,19L,23F,24V,29V,31K,33D,34P,36I,41R,46V,50Q,55I,56L,70L,71Y,72M,77G,78F,84I,85T,90F,96L,99Q,101L,105D,107D,110P,111M,112I,120L,125V,128K,131G,136R,138W,144L,145E,154V,158F,161L,162V	1M,17S,33D,36I,41R,50Q,56L	0.038	0.104	0.0565417	0.0535	0.0167568	0.066	50	8	48	1M,2R,3E,5K,6L,14V,15G,16K,17S,19L,23F,24V,26G,30E,31K,32Y,33D,34P,35T,37E,38D,39S,40Y,41R,42K,46V,47D,61T,62E,77G,84I,91N,92D,106T,107D,121E,122D,123E,136R,138W,159Y,160D,161L,162V,164Q,165I,166N,167R	1M,17S,33D,37E,38D,39S,40Y,41R	0	0.017	0.00258333	0	0.00474708	0.017	43.75	7	48	1M,2R,3E,4Y,9L,10G,13G,19L,21V,25Q,30E,32Y,41R,43Q,45E,52M,54E,56L,58T,61T,65T,69D,70L,71Y,72M,73K,74N,80L,91N,92D,93L,94Q,95D,97R,98E,99Q,101L,104K,106T,107D,108D,111M,113L,114V,121E,124R,137Q,163R	1M,21V,25Q,41R,43Q,45E,56L	0.054	0.149	0.0869375	0.0785	0.0273034	0.095	12.5	2	48	1M,4Y,5K,6L,7V,9L,10G,15G,16K,19L,23F,28F,32Y,35T,40Y,54E,55I,57D,58T,60G,63Q,64F,67M,70L,71Y,72M,80L,81V,82Y,84I,90F,93L,96L,99Q,109V,111M,113L,115G,116N,117K,119D,138W,143F,144L,145E,153N,158F,161L	1M,40Y	0.009	0.053	0.0217917	0.018	0.0117313
6XI7	A	1	3	24	72	24L,25I,26Q,27N,30V,32E,34D,37I,38E,39D,40S,41Y,42R,43K,44Q,45V,46V,47I,48D,49G,57L,150R,154D,158Y	54.1667	13	72	3T,5Y,6K,13G,15V,17K,20L,21T,25I,27N,30V,35P,36T,38E,39D,42R,43K,44Q,45V,47I,49G,50E,51T,53L,54L,55D,56I,57L,59T,62Q,63E,64E,65Y,68M,69R,70D,71Q,72Y,73M,74R,75T,76G,77E,78G,79F,80L,81C,82V,83F,85I,86N,90S,93D,94I,98R,100Q,101I,103R,105K,106D,114L,124R,127D,134L,144E,152G,157F,158Y,162R,164I,165R,166K	25I,27N,30V,38E,39D,42R,43K,44Q,45V,47I,49G,57L,158Y	0.112	0.312	0.166583	0.153	0.0467528	0.2	83.3333	20	72	1G,2M,3T,9V,11G,13G,14G,15V,16G,17K,18S,20L,23Q,24L,25I,26Q,27N,28H,29F,30V,31D,32E,33Y,34D,35P,36T,37I,38E,39D,40S,41Y,42R,43K,45V,46V,47I,48D,49G,50E,51T,52C,53L,54L,55D,57L,61G,63E,69R,76G,77E,78G,81C,86N,88T,89K,90S,91F,92E,106D,108E,121L,122P,136R,138Y,139G,163E,164I,165R,166K,167H,168K,169E	24L,25I,26Q,27N,30V,32E,34D,37I,38E,39D,40S,41Y,42R,43K,45V,46V,47I,48D,49G,57L	0	0.036	0.00277778	0	0.00824153	0.036	50	12	72	1G,2M,4E,14G,21T,22I,26Q,29F,31D,32E,38E,40S,42R,43K,44Q,45V,46V,49G,50E,52C,53L,57L,58D,61G,65Y,70D,73M,74R,75T,77E,78G,81C,82V,85I,86N,87N,89K,92E,95H,97Y,98R,99E,100Q,101I,102K,103R,108E,112M,114L,116G,117N,120D,122P,124R,127D,129K,132Q,133D,139G,141P,142F,145T,148K,151Q,155D,158Y,159T,160L,162R,164I,165R,168K	26Q,32E,38E,40S,42R,43K,44Q,45V,46V,49G,57L,158Y	0.041	0.189	0.0812222	0.0735	0.0308334	0.148	50	12	72	5Y,11G,17K,18S,20L,21T,22I,24L,27N,29F,33Y,34D,35P,37I,39D,41Y,42R,43K,47I,49G,53L,55D,61G,62Q,63E,64E,65Y,68M,69R,72Y,73M,74R,79F,81C,83F,85I,86N,87N,89K,90S,91F,93D,94I,95H,97Y,98R,100Q,102K,103R,104V,110V,112M,113V,114L,116G,117N,118K,120D,124R,126V,134L,136R,138Y,140I,142F,143I,144E,148K,152G,154D,157F,158Y	24L,27N,34D,37I,39D,41Y,42R,43K,47I,49G,154D,158Y	0.012	0.05	0.0221667	0.021	0.00795822
6XI7	B	1	3	24	72	6T,8R,13N,14K,15Q,16R,17T,18V,33K,36K,37V,38R,87T,88H,90F,92R,112F,123E,124H,126S,127T,128K,129V,131T	83.3333	20	72	6T,7I,8R,10F,11L,13N,14K,15Q,16R,18V,19V,20N,21V,22R,24G,25M,28H,31L,33K,35L,36K,37V,38R,41Q,43E,45C,61L,65T,70L,72G,73E,74E,75L,77V,78D,79F,80L,81D,82H,83V,84P,85L,86T,87T,88H,89N,90F,92R,93K,94T,95F,96L,97K,100F,101C,102D,104C,105Q,106K,107F,108L,110N,112F,113R,119Y,120K,123E,124H,128K,131T,133C,136W	6T,8R,13N,14K,15Q,16R,18V,33K,36K,37V,38R,87T,88H,90F,92R,112F,123E,124H,128K,131T	0.14	0.548	0.257181	0.229	0.0927699	0.408	54.1667	13	72	1S,2K,3T,11L,12P,13N,14K,15Q,16R,17T,18V,19V,20N,21V,22R,23N,24G,25M,26S,27L,28H,29D,30C,31L,32M,33K,35L,36K,37V,48F,49R,50L,51L,52H,54H,55K,56G,57K,58K,60R,61L,62D,63W,64N,65T,66D,69S,70L,71I,72G,73E,74E,78D,79F,80L,81D,92R,93K,104C,106K,107F,120K,128K,129V,130P,131T,132M,133C,134V,135D,136W,137S	13N,14K,15Q,16R,17T,18V,33K,36K,37V,92R,128K,129V,131T	0	0.021	0.000888889	0	0.0029371	0.021	66.6667	16	72	2K,7I,8R,9V,10F,11L,12P,15Q,16R,17T,19V,21V,22R,24G,26S,27L,28H,32M,33K,35L,36K,38R,39G,40L,45C,49R,50L,53E,55K,58K,60R,62D,64N,70L,72G,73E,74E,75L,77V,78D,80L,83V,84P,87T,88H,90F,92R,93K,95F,97K,98L,102D,106K,107F,108L,111G,112F,113R,115Q,116T,119Y,120K,121F,123E,124H,125C,127T,128K,130P,133C,134V,135D	8R,15Q,16R,17T,33K,36K,38R,87T,88H,90F,92R,112F,123E,124H,127T,128K	0.044	0.399	0.0938889	0.0765	0.0571493	0.355	58.3333	14	72	1S,6T,8R,9V,10F,11L,12P,13N,16R,18V,19V,21V,24G,29D,30C,31L,35L,38R,42P,45C,47V,48F,55K,56G,57K,58K,60R,62D,63W,70L,72G,78D,81D,82H,85L,86T,87T,88H,89N,90F,93K,95F,97K,98L,100F,101C,102D,103I,104C,105Q,106K,107F,108L,109L,110N,111G,112F,113R,115Q,119Y,120K,121F,122H,123E,124H,125C,127T,128K,130P,132M,133C,135D	6T,8R,13N,16R,18V,38R,87T,88H,90F,112F,123E,124H,127T,128K	0.003	0.032	0.00916667	0.008	0.0057373
7E50	A	1	3	11	33	18V,19C,21C,22P,23R,24I,25Y,26M,37N,38N,41L	72.7273	8	33	7F,13D,16R,19C,21C,22P,24I,25Y,26M,28V,29C,30G,31S,32N,35T,36Y,38N,40C,41L,42L,44C,47N,52R,55N,56L,57R,58K,61D,67L,69D,73D,78E,79Y	19C,21C,22P,24I,25Y,26M,38N,41L	0.051	0.527	0.12703	0.107	0.0874866	0.476	63.6364	7	33	1S,2G,3L,4E,5V,6L,7F,8Q,9G,10P,11R,12S,13D,15E,16R,17G,18V,19C,21C,22P,23R,24I,25Y,27P,28V,29C,30G,31S,32N,33L,34K,39D,47N	18V,19C,21C,22P,23R,24I,25Y	0	0.061	0.00306061	0	0.0106684	0.061	63.6364	7	33	2G,3L,4E,9G,18V,19C,21C,22P,24I,25Y,27P,28V,29C,30G,32N,35T,36Y,38N,39D,42L,43R,46I,58K,59I,61D,64C,66N,69D,70N,73D,76P,77Q,79Y	18V,19C,21C,22P,24I,25Y,38N	0.099	0.507	0.190667	0.157	0.0897102	0.408	81.8182	9	33	7F,15E,17G,18V,19C,22P,23R,24I,25Y,26M,28V,30G,31S,35T,36Y,37N,38N,40C,43R,44C,45E,46I,47N,49D,56L,58K,59I,61D,64C,70N,73D,74F,76P	18V,19C,22P,23R,24I,25Y,26M,37N,38N	0.004	0.046	0.0108182	0.007	0.00877135
7E50	B	1	3	19	57	50H,51F,52C,67H,151E,199D,200S,201C,202Q,203G,204D,205S,224S,225W,226G,227L,228G,229C,236G	36.8421	7	57	5P,6R,12C,21K,29G,30C,44R,50H,52C,56L,61W,62V,67H,78Y,82L,83G,86Q,89N,95Q,96E,99V,103F,105E,113L,124D,128P,130C,131L,132P,140D,145F,151E,161L,163E,166L,170E,174C,175N,177Y,180L,184V,190C,192G,209L,211C,214K,219L,225W,227L,229C,234K,237V,245V,247W,249E,251V,252M	50H,52C,67H,151E,225W,227L,229C	0.029	0.105	0.0413158	0.036	0.0156364	0.076	21.0526	4	57	1S,2G,11D,12C,13G,14K,16Q,17V,18E,19P,20K,21K,22C,23P,24G,25R,27V,30C,31V,35H,37W,38P,46R,47F,48G,61W,76S,78Y,91E,92P,106P,107T,108R,121V,136Y,151E,152T,166L,167P,181N,182G,183R,196G,197G,211C,226G,227L,228G,247W,248I,249E,250G,251V,252M,253R,254N,255N	151E,226G,227L,228G	0	0.023	0.0025614	0.001	0.00487391	0.023	47.3684	9	57	1S,2G,3L,4V,11D,12C,22C,27V,33H,34P,36S,38P,42S,47F,51F,52C,53G,57I,60E,67H,68C,74R,79K,83G,85H,86Q,101R,109K,110D,113L,115K,116L,125K,130C,144C,150G,154G,161L,162K,165Q,167P,180L,183R,188E,203G,204D,205S,206G,207G,211C,215D,221G,223T,224S,226G,236G,240R	51F,52C,67H,203G,204D,205S,224S,226G,236G	0.043	0.23	0.0694211	0.065	0.0281991	0.187	42.1053	8	57	1S,11D,12C,30C,43L,51F,55T,56L,61W,62V,63L,68C,69L,78Y,82L,83G,85H,104L,113L,114L,116L,126V,128P,130C,131L,136Y,140D,144C,148G,149W,150G,161L,163E,168V,174C,177Y,180L,188E,189L,190C,192G,199D,201C,203G,205S,206G,208P,209L,219L,220Q,221G,225W,226G,229C,238Y,240R,247W	51F,199D,201C,203G,205S,225W,226G,229C	0.007	0.044	0.0146842	0.012	0.00847526
7F1G	A	1	3	22	66	63T,65R,67K,69F,86E,88L,100L,101V,102N,134S,135S,136S,138E,139T,142D,145V,146T,147Q,149N,150I,151P,152N	13.6364	3	66	2N,12G,19Y,20L,22M,24I,30K,31L,32Q,33I,34L,36D,37T,41N,51Y,58T,61S,69F,70D,75Y,78G,80W,86E,87D,89V,102N,114L,118K,119W,120N,144L,198W,202I,205L,214L,218C,220E,221Y,227I,229D,231G,237L,239Q,257E,258F,260D,270C,271W,281F,282P,288L,289R,297F,321R,329N,331L,337V,339E,342Y,347R,352V,362I,370I,372G,374F,383C	69F,86E,102N	0.026	0.071	0.0387879	0.0365	0.0101705	0.045	22.7273	5	66	2N,4L,16R,17G,31L,38G,46G,47T,49H,51Y,61S,73V,74K,75Y,76T,77Q,78G,79S,80W,81T,82G,83F,84V,85G,86E,87D,88L,92P,121G,136S,151P,152N,167G,181E,182P,196E,197E,211G,241V,256P,257E,271W,272T,287Y,311M,312G,315L,316N,317Y,318E,319C,320Y,321R,322F,323G,324I,325S,326P,327S,328T,329N,331L,345F,346D,347R,354F	86E,88L,136S,151P,152N	0	0.015	0.00165152	0	0.00331887	0.015	22.7273	5	66	3F,4L,26T,29Q,53D,59E,65R,70D,73V,78G,80W,87D,90T,92P,93K,101V,106I,110E,113F,115P,123L,125L,127Y,141F,142D,145V,150I,174S,175L,184L,191Y,201Q,202I,212Q,214L,216L,217D,218C,219R,220E,227I,237L,243D,249V,251R,257E,260D,270C,275E,281F,299I,300T,301I,304Q,319C,321R,338M,347R,358P,359C,373P,374F,376T,378D,383C,385P	65R,101V,142D,145V,150I	0.027	0.086	0.0414394	0.037	0.0133679	0.059	9.09091	2	66	3F,18Y,21E,22M,23L,31L,34L,35V,36D,37T,38G,40S,41N,48P,56F,59E,60R,64Y,70D,75Y,78G,80W,82G,85G,92P,96N,98S,100L,117I,121G,122I,124G,127Y,138E,154F,159C,179G,190W,191Y,200Y,216L,219R,227I,230S,231G,232T,233T,236R,247E,251R,257E,265G,270C,275E,282P,290D,295R,334G,342Y,364G,367V,370I,377E,378D,379V,383C	100L,138E	0.003	0.014	0.00524242	0.004	0.00232288
7F1G	B	1	3	21	63	3V,28F,32S,34I,36T,38V,46R,47E,48W,51T,52I,53G,54S,55D,57S,58I,60T,98T,99S,101G,102R	47.619	10	63	2Q,4Q,7E,8S,9G,10G,11G,12L,13V,14Q,16G,17G,19L,20R,21L,22S,23C,26S,27G,30F,32S,34I,36T,38V,39R,40Q,46R,48W,50S,51T,60T,63D,65V,66K,67G,68R,69F,71I,72S,73R,78N,79T,80L,81Y,82L,83Q,84M,85N,87L,91D,95Y,97C,99S,101G,103R,104G,106G,107T,108Q,109V,110T,111V,112S	32S,34I,36T,38V,46R,48W,51T,60T,99S,101G	0.023	0.157	0.049254	0.045	0.0228494	0.134	71.4286	15	63	2Q,3V,4Q,5L,6Q,7E,8S,9G,10G,11G,12L,13V,14Q,15P,16G,17G,18S,19L,20R,21L,22S,23C,26S,27G,29T,31S,32S,34I,35M,36T,37W,38V,39R,40Q,42P,43G,44K,45G,46R,47E,48W,49V,50S,51T,52I,53G,54S,55D,56G,57S,58I,59T,61Y,63D,64S,77R,78N,79T,82L,105P,106G,112S,113S	3V,32S,34I,36T,38V,46R,47E,48W,51T,52I,53G,54S,55D,57S,58I	0	0.06	0.00236508	0	0.00903661	0.06	52.381	11	63	2Q,3V,4Q,6Q,8S,9G,11G,12L,14Q,16G,17G,20R,21L,22S,23C,28F,29T,31S,32S,37W,42P,44K,46R,47E,48W,49V,55D,56G,58I,63D,64S,68R,69F,70T,72S,73R,74D,75N,77R,78N,80L,81Y,82L,83Q,84M,85N,86S,88K,89P,91D,95Y,96Y,97C,98T,99S,101G,106G,108Q,109V,110T,111V,112S,113S	3V,28F,32S,46R,47E,48W,55D,58I,98T,99S,101G	0.027	0.245	0.0904603	0.076	0.052338	0.218	38.0952	8	63	3V,4Q,8S,12L,13V,16G,18S,20R,21L,22S,23C,26S,28F,29T,30F,34I,37W,40Q,42P,43G,44K,46R,57S,58I,61Y,63D,64S,67G,68R,69F,70T,71I,72S,73R,75N,77R,78N,79T,80L,81Y,82L,83Q,84M,85N,87L,88K,91D,92T,94V,95Y,96Y,97C,99S,101G,104G,105P,106G,107T,108Q,109V,110T,111V,112S	3V,28F,34I,46R,57S,58I,99S,101G	0.005	0.043	0.0125079	0.009	0.00886383
7SO0	A	1	3	16	48	2Y,4Y,7D,8T,9C,10P,11F,12P,13V,19N,20K,31N,51W,83K,84G,85N	50	8	48	1D,5G,7D,9C,11F,12P,13V,14L,17K,18T,19N,24V,25G,26C,30C,32G,36K,37L,38T,39D,40G,41T,43C,44Y,48R,51W,53R,55T,57M,60Y,61E,62C,63P,64L,65G,67C,68K,69N,70G,71V,72C,73E,74D,75L,77K,81C,82R,85N	7D,9C,11F,12P,13V,19N,51W,85N	0.022	0.468	0.074875	0.0495	0.0797014	0.446	87.5	14	48	1D,2Y,3D,4Y,5G,6T,7D,8T,9C,10P,11F,12P,13V,14L,16N,17K,18T,19N,20K,22K,24V,25G,26C,27H,28Q,29K,31N,32G,33G,34D,35Q,36K,37L,38T,39D,40G,41T,43C,44Y,45V,46V,47E,48R,49K,50V,51W,52D,84G	2Y,4Y,7D,8T,9C,10P,11F,12P,13V,19N,20K,31N,51W,84G	0	0.022	0.0021875	0	0.00509761	0.022	43.75	7	48	2Y,6T,9C,10P,11F,13V,16N,17K,18T,19N,20K,25G,27H,28Q,29K,33G,34D,35Q,37L,40G,41T,43C,44Y,47E,48R,49K,50V,52D,53R,54M,55T,59W,60Y,62C,63P,65G,66E,67C,68K,69N,70G,71V,72C,73E,75L,76R,79E,81C	2Y,9C,10P,11F,13V,19N,20K	0.086	0.872	0.282667	0.199	0.215225	0.786	62.5	10	48	1D,2Y,3D,8T,9C,11F,17K,18T,19N,20K,22K,25G,26C,29K,30C,31N,32G,33G,35Q,36K,38T,40G,41T,43C,44Y,46V,48R,49K,51W,52D,53R,54M,56P,57M,59W,60Y,62C,63P,66E,67C,68K,69N,72C,77K,78K,81C,83K,85N	2Y,8T,9C,11F,19N,20K,31N,51W,83K,85N	0.004	0.027	0.008125	0.007	0.00394031
7SO0	B	1	3	17	51	9V,10T,11C,13Y,14N,16T,20I,24R,33S,34S,35K,36C,42I,49K,50E,51I,52C	76.4706	13	51	2P,3D,6N,9V,11C,12C,13Y,15F,17N,18R,20I,21S,22V,24R,25L,27S,28Y,29R,30R,31I,32T,34S,35K,36C,37P,38K,39E,41V,42I,43F,44K,45T,49K,50E,51I,52C,54D,55P,58K,59W,60V,61Q,62D,63S,64M,66H,68D,70Q,71T,72Q,74P	9V,11C,13Y,20I,24R,34S,35K,36C,42I,49K,50E,51I,52C	0.016	0.289	0.0876078	0.064	0.0684361	0.273	100	17	51	1Q,2P,3D,5I,6N,9V,10T,11C,12C,13Y,14N,15F,16T,17N,18R,19K,20I,21S,22V,23Q,24R,25L,27S,28Y,29R,30R,31I,32T,33S,34S,35K,36C,37P,38K,39E,41V,42I,46I,47V,49K,50E,51I,52C,54D,55P,56K,57Q,59W,68D,75K,76T	9V,10T,11C,13Y,14N,16T,20I,24R,33S,34S,35K,36C,42I,49K,50E,51I,52C	0	0.01	0.000764706	0	0.00211055	0.01	76.4706	13	51	1Q,3D,5I,9V,10T,11C,12C,13Y,15F,17N,18R,19K,20I,21S,22V,23Q,24R,25L,28Y,29R,31I,32T,33S,34S,35K,36C,39E,42I,43F,44K,46I,47V,50E,52C,54D,55P,56K,57Q,59W,60V,61Q,62D,63S,64M,65D,66H,67L,68D,69K,72Q,75K	9V,10T,11C,13Y,20I,24R,33S,34S,35K,36C,42I,50E,52C	0.075	1.461	0.241216	0.165	0.228561	1.386	58.8235	10	51	1Q,3D,5I,11C,12C,13Y,14N,15F,17N,18R,20I,21S,23Q,25L,27S,28Y,29R,30R,32T,35K,36C,38K,39E,41V,42I,43F,44K,45T,46I,50E,51I,52C,54D,55P,56K,57Q,58K,59W,60V,62D,64M,65D,67L,68D,69K,71T,72Q,73T,74P,75K,76T	11C,13Y,14N,20I,35K,36C,42I,50E,51I,52C	0.003	0.073	0.010451	0.006	0.0137802
7WBP	A	1	3	18	54	1S,6Q,9T,10F,13K,16H,17E,19E,20D,23Y,24Q,64M,65Y,312N,335K,336G,337D,339R	0	0	54	2T,21L,30W,54F,82L,115C,123C,124L,130L,134M,140Y,145W,150W,168L,169K,178Y,184Y,185W,223H,251D,252M,253W,257W,260L,282Q,290F,310W,326C,331W,338F,340I,343C,352L,360H,363Y,364D,365M,382F,383H,390M,392L,422L,485L,486F,487H,497Y,503Y,507F,508Q,511L,512C,517H,524C,540L		0.088	0.179	0.113278	0.1065	0.0234342	0.091	22.2222	4	54	2T,10F,12D,13K,14F,15N,16H,17E,31N,32Y,46N,50K,61L,76K,92E,106S,107T,122E,136N,151R,166V,181Y,182G,196G,197Y,211T,226V,227R,242G,256F,257W,271P,272N,301G,316T,331W,346V,347T,376N,377G,406L,421L,436Y,437M,451P,452K,496R,497Y,511L,512C,537F,541R,556V,557G	10F,13K,16H,17E	0	0.009	0.00198148	0.001	0.0019578	0.009	11.1111	2	54	1S,3I,44M,57E,72N,79L,82L,85N,94K,115C,118D,123C,130L,139D,162Y,170N,195D,201R,208V,222L,248L,274D,277D,285D,290F,305M,337D,345K,350D,375R,382F,386V,397P,401K,409D,411Q,433P,439E,448G,460W,464R,476D,477E,480C,481D,508Q,512C,524C,541R,543G,564R,569Y,588W,595Y	1S,337D	0.053	0.473	0.0822778	0.0655	0.0609865	0.42	11.1111	2	54	10F,11L,30W,51W,72N,74T,79L,82L,90L,109Y,130L,134M,147W,165Y,168L,169K,177H,178Y,185W,196G,197Y,198D,204L,217P,218L,219Y,222L,249L,252M,253W,257W,284W,297F,305M,309F,310W,327H,339R,357E,359G,360H,363Y,383H,384E,420F,422L,455W,480C,494F,497Y,502L,503Y,521L,570F	10F,339R	0.006	0.031	0.0132778	0.012	0.00565494
7WBP	B	1	3	16	48	131Y,135Y,138F,158G,159N,168F,169N,171Y,175R,176S,178S,180R,182T,183Y,184G,187H	31.25	5	48	11F,21D,32V,35W,36N,37R,49V,61C,62Y,71D,73C,74F,77V,82F,94P,107L,108P,110D,111F,112T,119N,121N,122K,123L,124D,142N,145P,154I,155Y,161P,170C,173P,174L,175R,176S,178S,179F,180R,183Y,185V,191R,192V,195L,203P,207C,213T,220C,223F	175R,176S,178S,180R,183Y	0.276	0.766	0.37825	0.342	0.103096	0.49	12.5	2	48	1R,2V,11F,13N,14I,15T,16N,17L,18C,19P,20F,21D,23V,28R,29F,31S,33Y,35W,44V,46D,47Y,59F,61C,62Y,63G,76N,78Y,106K,107L,121N,122K,136R,137L,151S,152T,167G,181P,182T,183Y,215L,216V,217K,218N,219K,220C,221V,222N,223F	182T,183Y	0	0.013	0.00225	0.0005	0.00378869	0.013	31.25	5	48	1R,13N,14I,15T,16N,17L,19P,25N,27T,35W,37R,39R,42N,44V,46D,47Y,55P,66P,76N,87D,108P,111F,116I,119N,122K,124D,132N,136R,138F,142N,148R,149D,155Y,159N,160K,162C,163N,165V,168F,171Y,181P,184G,203P,205T,207C,219K,220C,223F	138F,159N,168F,171Y,184G	0.135	0.524	0.214833	0.1965	0.0751075	0.389	18.75	3	48	13N,15T,20F,22E,25N,27T,29F,32V,35W,38K,43C,46D,52N,91Q,92I,95G,96Q,97T,114C,115V,118W,119N,126K,130N,131Y,135Y,136R,137L,138F,139R,141S,147E,153E,155Y,162C,172F,173P,174L,181P,188Q,190Y,191R,194V,196S,201H,203P,207C,208G	131Y,135Y,138F	0.058	0.187	0.0837292	0.073	0.030681
8EJM	A	1	3	38	114	218P,219E,220R,221D,222Y,332F,340P,341R,349V,350T,376Y,384E,385M,390Y,413L,414V,415H,416F,417D,421P,422P,424P,425E,427L,428M,429R,431L,432E,435N,436Y,440L,441N,442D,443D,444G,633T,634T,655Q	13.1579	5	114	3M,5C,12L,22L,26L,28L,34K,37F,42V,43R,48V,62P,64W,81C,83Q,86R,95R,101D,111S,113R,114F,117C,118S,123I,124L,127M,129D,134R,142L,145Y,149I,150L,151D,152E,163L,166V,167L,171V,177L,186L,194Y,198C,204P,213F,223L,224E,230V,232Q,234H,235M,236C,238E,239E,242D,243L,244L,246F,247L,257C,263E,281S,283L,293E,299K,306R,310V,316E,319L,334K,341R,352I,360R,363R,366R,368R,371K,384E,394L,398L,403L,404Q,405L,421P,426…	341R,384E,421P,427L,442D	0.02	0.06	0.0294561	0.026	0.00936224	0.04	7.89474	3	114	1S,2N,3M,4Q,5C,6I,7N,8P,9F,10T,11N,12L,13P,14H,15T,16P,17R,18Y,19Y,20D,21I,22L,23K,31W,32E,34K,35D,36R,37F,38T,39D,40I,41L,42V,43R,44H,52E,53T,54G,55S,56G,57K,58T,59T,60Q,61I,62P,63Q,64W,65C,66V,67E,68Y,69M,70R,71S,72L,73P,74G,75P,76K,77R,78G,79V,81C,82T,83Q,85R,107E,121K,122T,137M,152E,166V,181V,182M,197N,211E,241G,271V,272G,287Q,288Q,289Q,290R,292F,301N,302G,316E,331G,362G,376Y,391P,392E,406K,4…	376Y,421P,436Y	0	0.008	0.000850877	0	0.00142184	0.008	21.0526	8	114	52E,58T,62P,64W,69M,86R,87V,103M,105G,113R,115E,121K,128T,129D,130G,131M,132L,135E,139D,141L,150L,163L,168K,169E,190K,197N,198C,204P,205G,210V,211E,213F,217E,223L,224E,232Q,235M,237E,239E,240E,247L,251E,252E,254D,255E,258K,261K,267L,273D,275K,293E,319L,324V,325V,336K,339N,344V,349V,362G,365G,382K,385M,394L,398L,401V,402V,406K,407K,409G,419M,420D,424P,425E,426T,427L,429R,432E,433L,436Y,445D,446L,4…	349V,385M,424P,425E,427L,429R,432E,436Y	0.041	0.097	0.0532281	0.049	0.0113818	0.056	7.89474	3	114	7N,10T,18Y,22L,25R,28L,37F,41L,47F,48V,49L,50V,51G,52E,54G,56G,57K,58T,61I,64W,79V,84P,85R,86R,92V,96V,108V,110Y,124L,125K,126Y,131M,132L,145Y,151D,152E,154H,155E,156R,161D,167L,174R,178K,179V,181V,191F,195F,201L,208H,210V,212I,214Y,222Y,233I,234H,241G,243L,244L,246F,247L,260I,274I,276I,277I,280Y,283L,292F,306R,307K,308V,309V,310V,314I,319L,320T,321I,324V,327V,329D,334K,338Y,349V,359Q,360R,366R,3…	222Y,349V,416F	0.004	0.027	0.00788596	0.007	0.00387244
8EJM	B	1	3	32	96	19K,20L,24N,25I,26G,27Y,29M,30L,32K,33M,35W,39E,41L,42G,43S,46Q,47G,48I,49K,50N,51P,52V,53N,56T,57T,58T,59V,60D,61G,63G,64F,65G	100	32	71	1S,2N,4L,5K,6E,7G,8R,9E,10P,11D,12Y,13S,14E,15Y,16K,17E,18F,19K,20L,21T,22V,23E,24N,25I,26G,27Y,28Q,29M,30L,31M,32K,33M,34G,35W,36K,37E,38G,39E,40G,41L,42G,43S,44E,45G,46Q,47G,48I,49K,50N,51P,52V,53N,54K,55G,56T,57T,58T,59V,60D,61G,63G,64F,65G,66I,67D,68R,69P,71E,72L,73S,74K	19K,20L,24N,25I,26G,27Y,29M,30L,32K,33M,35W,39E,41L,42G,43S,46Q,47G,48I,49K,50N,51P,52V,53N,56T,57T,58T,59V,60D,61G,63G,64F,65G	0.002	0.538	0.0842958	0.052	0.0903792	0.536	100	32	71	1S,2N,4L,5K,6E,7G,8R,9E,10P,11D,12Y,13S,14E,15Y,16K,17E,18F,19K,20L,21T,22V,23E,24N,25I,26G,27Y,28Q,29M,30L,31M,32K,33M,34G,35W,36K,37E,38G,39E,40G,41L,42G,43S,44E,45G,46Q,47G,48I,49K,50N,51P,52V,53N,54K,55G,56T,57T,58T,59V,60D,61G,63G,64F,65G,66I,67D,68R,69P,71E,72L,73S,74K	19K,20L,24N,25I,26G,27Y,29M,30L,32K,33M,35W,39E,41L,42G,43S,46Q,47G,48I,49K,50N,51P,52V,53N,56T,57T,58T,59V,60D,61G,63G,64F,65G	0	0.032	0.000830986	0	0.00425916	0.032	100	32	71	1S,2N,4L,5K,6E,7G,8R,9E,10P,11D,12Y,13S,14E,15Y,16K,17E,18F,19K,20L,21T,22V,23E,24N,25I,26G,27Y,28Q,29M,30L,31M,32K,33M,34G,35W,36K,37E,38G,39E,40G,41L,42G,43S,44E,45G,46Q,47G,48I,49K,50N,51P,52V,53N,54K,55G,56T,57T,58T,59V,60D,61G,63G,64F,65G,66I,67D,68R,69P,71E,72L,73S,74K	19K,20L,24N,25I,26G,27Y,29M,30L,32K,33M,35W,39E,41L,42G,43S,46Q,47G,48I,49K,50N,51P,52V,53N,56T,57T,58T,59V,60D,61G,63G,64F,65G	0.002	0.376	0.0803521	0.06	0.0745628	0.374	100	32	71	1S,2N,4L,5K,6E,7G,8R,9E,10P,11D,12Y,13S,14E,15Y,16K,17E,18F,19K,20L,21T,22V,23E,24N,25I,26G,27Y,28Q,29M,30L,31M,32K,33M,34G,35W,36K,37E,38G,39E,40G,41L,42G,43S,44E,45G,46Q,47G,48I,49K,50N,51P,52V,53N,54K,55G,56T,57T,58T,59V,60D,61G,63G,64F,65G,66I,67D,68R,69P,71E,72L,73S,74K	19K,20L,24N,25I,26G,27Y,29M,30L,32K,33M,35W,39E,41L,42G,43S,46Q,47G,48I,49K,50N,51P,52V,53N,56T,57T,58T,59V,60D,61G,63G,64F,65G	0	0.045	0.00873239	0.006	0.00941374
[truncated: 1 more columns]

## Sheet: Fig5 Calculation
N_Factor	PDB_ID	ESM_Correct_Count	LSTM_Correct_Count	ProtBERT_Correct_Count	T5_Correct_Count
2	5V89	1	1	1	2
2	5V89	8	0	5	5
2	5WBX	9	9	11	10
2	5WBX	14	12	7	8
		23	21	18	18		80//4	20
3	5V89	2	1	1	2
3	5V89	9	2	6	7
3	5WBX	16	11	16	17
3	5WBX	16	18	10	12
		32	29	26	29		116//4	28
1	5V89	1	0	0	2
1	5V89	5	0	2	3
1	5WBX	4	8	4	5
1	5WBX	10	8	2	7
		14	16	6	12		48	12

## Sheet: mapping
PDB_ID	Chain	Complex	Status	Ref_Residue_Count	FASTA_Length	Sequence_Source_Status	Offset	Offset_Match_Rate	Offset_Status	Mapped_Interface_Count	Unmapped_Ref_Count	Unmapped_Details
4U7E	A	4U7E_ChainA	OK	14	163	OK (Derived Len=163, NonX=147, Range Found=1-163)	0	1	OK	14	0
5V89	B	5V89_ChainB	OK	12	76	OK (Derived Len=76, NonX=74, Range Found=1-76)	0	1	OK	12	0
6ISC	B	6ISC_ChainB	OK	19	118	OK (Derived Len=118, NonX=110, Range Found=1-118)	0	1	OK	19	0
6T36	A	6T36_ChainA	OK	14	913	OK (Derived Len=913, NonX=872, Range Found=1-913)	0	1	OK	14	0
6T36	B	6T36_ChainB	OK	8	212	OK (Derived Len=212, NonX=201, Range Found=1-212)	0	1	OK	8	0
6UZK	A	6UZK_ChainA	OK	20	322	OK (Derived Len=322, NonX=309, Range Found=1-322)	0	1	OK	20	0
6UZK	B	6UZK_ChainB	OK	16	167	OK (Derived Len=167, NonX=158, Range Found=1-167)	0	1	OK	16	0
6XI7	A	6XI7_ChainA	OK	24	170	OK (Derived Len=170, NonX=161, Range Found=1-170)	0	1	OK	24	0
6XI7	B	6XI7_ChainB	OK	24	137	OK (Derived Len=137, NonX=130, Range Found=1-137)	0	1	OK	24	0
7E50	B	7E50_ChainB	OK	19	255	OK (Derived Len=255, NonX=242, Range Found=1-255)	0	1	OK	19	0
7WBP	A	7WBP_ChainA	OK	18	595	OK (Derived Len=595, NonX=558, Range Found=1-595)	0	1	OK	18	0
7E50	A	7E50_ChainA	OK (1/12 ref residues unmapped)	12	79	OK (Derived Len=79, NonX=74, Range Found=1-79)	0	0.9167	OK	11	1	20A(Maps to 'X' at FASTA pos 20)
5V89	A	5V89_ChainA	OK (1/13 ref residues unmapped)	13	193	OK (Derived Len=193, NonX=186, Range Found=1-193)	0	0.9231	OK	12	1	175A(Maps to 'X' at FASTA pos 175)
7WBP	B	7WBP_ChainB	OK (1/17 ref residues unmapped)	17	223	OK (Derived Len=223, NonX=210, Range Found=1-223)	0	0.9412	OK	16	1	157A(Maps to 'X' at FASTA pos 157)
6ISC	A	6ISC_ChainA	OK (1/18 ref residues unmapped)	18	223	OK (Derived Len=223, NonX=211, Range Found=1-223)	0	0.9444	OK	17	1	93A(Maps to 'X' at FASTA pos 93)
7SO0	B	7SO0_ChainB	OK (1/18 ref residues unmapped)	18	76	OK (Derived Len=76, NonX=69, Range Found=1-76)	0	0.9444	OK	17	1	8A(Maps to 'X' at FASTA pos 8)
7F1G	A	7F1G_ChainA	OK (1/23 ref residues unmapped)	23	385	OK (Derived Len=385, NonX=356, Range Found=2-385)	0	0.9565	OK	22	1	128A(Maps to 'X' at FASTA pos 128)
5WBX	B	5WBX_ChainB	OK (1/27 ref residues unmapped)	27	145	OK (Derived Len=145, NonX=134, Range Found=3-145)	0	0.963	OK	26	1	14A(Maps to 'X' at FASTA pos 14)
8EJM	B	8EJM_ChainB	OK (1/33 ref residues unmapped)	33	74	OK (Derived Len=74, NonX=71, Range Found=1-74)	0	0.9697	OK	32	1	62A(Maps to 'X' at FASTA pos 62)
4UDT	A	4UDT_ChainA	OK (1/48 ref residues unmapped)	48	206	OK (Derived Len=206, NonX=194, Range Found=1-206)	0	0.9792	OK	47	1	174A(Maps to 'X' at FASTA pos 174)
4U7E	B	4U7E_ChainB	OK (1/7 ref residues unmapped)	7	25	OK (Derived Len=25, NonX=24, Range Found=1-25)	0	0.8571	OK	6	1	14F(AA Mismatch: PDB=F vs FASTA[14]=S)
5WBX	A	5WBX_ChainA	OK (2/23 ref residues unmapped)	23	95	OK (Derived Len=95, NonX=86, Range Found=1-95)	0	0.913	OK	21	2	83A(Maps to 'X' at FASTA pos 83); 90A(Maps to 'X' at FASTA pos 90)
7SO0	A	7SO0_ChainA	OK (3/19 ref residues unmapped)	19	85	OK (Derived Len=85, NonX=81, Range Found=1-85)	0	0.8421	OK	16	3	15A(Maps to 'X' at FASTA pos 15); 21A(Maps to 'X' at FASTA pos 21); 23A(Maps to 'X' at FASTA pos 23)
7F1G	B	7F1G_ChainB	OK (3/24 ref residues unmapped)	24	113	OK (Derived Len=113, NonX=104, Range Found=2-113)	0	0.875	OK	21	3	1A(Maps to 'X' at FASTA pos 1); 33A(Maps to 'X' at FASTA pos 33); 100A(Maps to 'X' at FASTA pos 100)
6UMI	A	6UMI_ChainA	OK (3/34 ref residues unmapped)	34	237	OK (Derived Len=237, NonX=223, Range Found=1-237)	0	0.9118	OK	31	3	142A(Maps to 'X' at FASTA pos 142); 154A(Maps to 'X' at FASTA pos 154); 185A(Maps to 'X' at FASTA pos 185)
8EJM	A	8EJM_ChainA	OK (3/41 ref residues unmapped)	41	686	OK (Derived Len=686, NonX=643, Range Found=1-686)	0	0.9268	OK	38	3	351A(Maps to 'X' at FASTA pos 351); 380A(Maps to 'X' at FASTA pos 380); 423A(Maps to 'X' at FASTA pos 423)
4UDT	B	4UDT_ChainB	OK (3/48 ref residues unmapped)	48	243	OK (Derived Len=243, NonX=228, Range Found=1-243)	0	0.9375	OK	45	3	125A(Maps to 'X' at FASTA pos 125); 132A(Maps to 'X' at FASTA pos 132); 188A(Maps to 'X' at FASTA pos 188)
6UMI	B	6UMI_ChainB	OK (4/35 ref residues unmapped)	35	216	OK (Derived Len=216, NonX=201, Range Found=1-216)	0	0.8857	OK	31	4	44A(Maps to 'X' at FASTA pos 44); 98A(Maps to 'X' at FASTA pos 98); 177A(Maps to 'X' at FASTA pos 177); 178A(Maps to 'X' at FASTA pos 178)
6WYT	A	6WYT_ChainA	Warning: Low match rate (15.6%)	45	221	OK (Derived Len=221, NonX=209, Range Found=1-221)	-25	0.1556	Warning: Low match rate (15.6%)	7	38	38Y(AA Mismatch: PDB=Y vs FASTA[13]=K); 42Y(AA Mismatch: PDB=Y vs FASTA[17]=T); 44Q(AA Mismatch: PDB=Q vs FASTA[19]=S); 47A(AA Mismatch: PDB=A vs FASTA[22]=C); 48Q(Maps to 'X' at FASTA pos 23)...
7DC7	A	7DC7_ChainA	Warning: Low match rate (18.2%)	33	227	OK (Derived Len=227, NonX=213, Range Found=1-227)	11	0.1818	Warning: Low match rate (18.2%)	6	27	32Y(AA Mismatch: PDB=Y vs FASTA[43]=K); 34S(AA Mismatch: PDB=S vs FASTA[45]=L); 36Y(AA Mismatch: PDB=Y vs FASTA[47]=W); 38Q(AA Mismatch: PDB=Q vs FASTA[49]=S); 41G(AA Mismatch: PDB=G vs FASTA[52]=S)...
7DC7	B	7DC7_ChainB	Warning: Low match rate (19.4%)	31	216	OK (Derived Len=216, NonX=198, Range Found=1-216)	0	0.1935	Warning: Low match rate (19.4%)	6	25	44G(AA Mismatch: PDB=G vs FASTA[44]=K); 45L(Maps to 'X' at FASTA pos 45); 47W(AA Mismatch: PDB=W vs FASTA[47]=K); 58N(AA Mismatch: PDB=N vs FASTA[58]=S); 91Y(AA Mismatch: PDB=Y vs FASTA[91]=S)...
6WYT	B	6WYT_ChainB	Warning: Low match rate (20.0%)	45	211	OK (Derived Len=211, NonX=194, Range Found=1-211)	-29	0.2	Warning: Low match rate (20.0%)	9	36	42I(AA Mismatch: PDB=I vs FASTA[13]=S); 44Q(AA Mismatch: PDB=Q vs FASTA[15]=G); 47G(Maps to 'X' at FASTA pos 18); 48K(AA Mismatch: PDB=K vs FASTA[19]=N); 49G(AA Mismatch: PDB=G vs FASTA[20]=I)...

## Sheet: Fig S10 calculation
pdb_id	chain	method	residue1	residue2	distance	contact_type
4u7e	a	ESM	GLU68	MET64	4.83	polar
4u7e	a	LSTM	MET43	LEU60	4.91	polar
4u7e	a	ProtBERT	SER51	LYS52	4.42	polar
4u7e	a	T5	TYR36	TYR37	4.9	polar
4u7e	b	ESM	GLN13	ALA12	4.67	polar
4u7e	b	LSTM	LEU10	PRO9	7.04	polar
4u7e	b	ProtBERT	GLN13	PHE14	5.7	polar
4u7e	b	T5	GLN13	ALA12	4.67	polar
4udt	a	ESM	GLN38	GLY42	4.13	polar
4udt	a	LSTM	ASP139	THR138	3.82	polar
4udt	a	ProtBERT	GLY42	GLN38	4.13	polar
4udt	a	T5	ASP163	LYS170	4.13	none
4udt	b	ESM	ALA176	ILE156	4.34	hydrophobic
4udt	b	LSTM	SER178	PHE183	4.11	none
4udt	b	ProtBERT	LYS170	ASP163	4.13	none
4udt	b	T5	SER178	PHE183	4.11	none
5v89	a	ESM	PRO276	ASN254	4.57	none
5v89	a	LSTM	ARG210	ARG205	6.2	none
5v89	a	ProtBERT	ARG210	ASP208	6.63	none
5v89	a	T5	ASN254	PRO276	4.57	none
5v89	b	ESM	LEU158	ASP118	4.64	polar
5v89	b	LSTM	ALA150	ALA145	4.51	polar
5v89	b	ProtBERT	ALA150	ALA145	4.51	polar
5v89	b	T5	GLU160	ALA150	4.7	none
5wbx	a	ESM	ASP413	LEU416	4.31	polar
5wbx	a	LSTM	LEU473	PHE410	4.37	hydrophobic
5wbx	a	ProtBERT	LYS472	GLU469	4.87	polar
5wbx	a	T5	ASP413	LEU416	4.31	polar
5wbx	b	ESM	LYS472	GLU469	4.87	polar
5wbx	b	LSTM	VAL407	GLN470	4.33	none
5wbx	b	ProtBERT	HIS461	ARG464	4.51	polar
5wbx	b	T5	VAL407	GLN470	4.33	none
6isc	a	ESM	GLN27	THR26	6.11	polar
6isc	a	LSTM	ASN45	PRO46	4.28	polar
6isc	a	ProtBERT	PHE94	PRO95	3.73	polar
6isc	a	T5	PHE94	PRO95	3.73	polar
6isc	b	ESM	GLY97	PRO98	3.81	polar
6isc	b	LSTM	LYS101	CYS17	4.63	none
6isc	b	ProtBERT	GLY35	THR34	4.58	polar
6isc	b	T5	GLY97	ASN96	4.38	polar
6t36	a	ESM	PHE523	PHE521	6.37	hydrophobic
6t36	a	LSTM	SER538	GLY556	7.17	none
6t36	a	ProtBERT
6t36	a	T5	GLY522	PHE523	5.43	polar
6t36	b	ESM
6t36	b	LSTM
6t36	b	ProtBERT
6t36	b	T5
6umi	a	ESM	HIS181	PHE183	4.41	none
6umi	a	LSTM	TYR95	GLY123	4.12	none
6umi	a	ProtBERT	LYS160	ASP161	3.95	polar
6umi	a	T5	LEU141	CYS157	5.69	none
6umi	b	ESM	GLY135	PRO136	3.84	polar
6umi	b	LSTM	GLY135	PRO136	3.84	polar
6umi	b	ProtBERT	ILE51	ILE70	4.57	hydrophobic
6umi	b	T5	GLY135	PRO136	3.84	polar
6uzk	a	ESM	ARG423	TYR431	3.9	polar
6uzk	a	LSTM	ARG423	TYR431	3.9	polar
6uzk	a	ProtBERT	GLU435	TYR419	4.65	none
6uzk	a	T5	SER430	ASP428	4.24	polar
6uzk	b	ESM	GLU435	LYS437	4.94	polar
6uzk	b	LSTM	GLN459	TYR460	4.04	polar
6uzk	b	ProtBERT	THR457	ALA527	4.61	none
6uzk	b	T5	THR457	ALA527	4.61	none
6xi7	a	ESM	TYR157	ILE46	4.15	none
6xi7	a	LSTM	VAL29	GLU31	5.05	none
6xi7	a	ProtBERT	ASP47	ARG161	4.99	polar
6xi7	a	T5	LEU23	PHE156	4.6	hydrophobic
6xi7	b	ESM	ASN86	SER89	3.74	polar
6xi7	b	LSTM	GLY12	GLY13	3.78	polar
6xi7	b	ProtBERT	VAL14	GLY15	4.68	polar
6xi7	b	T5	ASN86	SER89	3.74	polar
7e50	a	ESM	CYS11	CYS30	3.47	polar
7e50	a	LSTM	VAL8	GLY7	4.79	polar
7e50	a	ProtBERT	LEU31	ASN28	4.5	polar
7e50	a	T5	CYS9	CYS34	3.68	polar
7e50	b	ESM	GLY41	LEU46	4.71	polar
7e50	b	LSTM	GLY41	SER38	4.59	polar
7e50	b	ProtBERT	GLY41	ALA43	5.12	polar
7e50	b	T5	GLY41	LEU46	4.71	polar
7f1g	a	ESM	LYS79	GLU98	4.66	polar
7f1g	a	LSTM	VAL157	ASN164	4.86	none
7f1g	a	ProtBERT	THR151	ASP154	4.76	polar
7f1g	a	T5	THR151	GLY136	7.42	none
7f1g	b	ESM	GLY50	SER51	4.35	polar
7f1g	b	LSTM	GLY58	THR59	4.28	polar
7f1g	b	ProtBERT	SER110	LEU100	4.87	none
7f1g	b	T5	SER110	LEU100	4.87	none
7so0	a	ESM	CYS9	CYS30	3.59	polar
7so0	a	LSTM	THR8	GLY5	4.53	polar
7so0	a	ProtBERT	PHE11	LEU37	5.15	hydrophobic
7so0	a	T5	LYS83	TRP51	4.41	polar
7so0	b	ESM	CYS9	CYS30	3.59	polar
7so0	b	LSTM	GLY33	GLY32	3.8	polar
7so0	b	ProtBERT	PHE11	PRO12	4.4	polar
7so0	b	T5	PHE11	PRO12	4.4	polar
7wbp	a	ESM	ARG357	CYS361	14.6	none
7wbp	a	LSTM	GLU35	HIS34	5.96	polar
7wbp	a	ProtBERT	GLN24	ILE21	4.98	polar
7wbp	a	T5	ARG357	TRP48	4.58	polar
7wbp	b	ESM	LEU176	ILE126	4.94	hydrophobic
7wbp	b	LSTM	LYS187	TYR199	3.88	polar
7wbp	b	ProtBERT	LYS187	TYR199	3.88	polar
7wbp	b	T5	LYS187	TYR199	3.88	polar
8ejm	a	ESM	LEU549	LEU543	4.76	polar
8ejm	a	LSTM	PHE441	GLY440	4.61	polar
8ejm	a	ProtBERT	ASP330	GLU333	4.02	polar
8ejm	a	T5	PRO449	TYR447	4.91	none
8ejm	b	ESM	THR168	GLN169	4.53	polar
8ejm	b	LSTM	GLY165	LEU137	4.48	none
8ejm	b	ProtBERT	VAL159	GLY160	4.57	polar
8ejm	b	T5	GLY165	LEU137	4.48	none

## Sheet: sota-evalutation
pdb	top_n	top_2n	top_3n			pdb	top_n	top_2n	top_3n			pdb	top_n	top_2n	top_3n			pdb	top_n	top_2n	top_3n			pdb	top_n	top_2n	top_3n
4U7E	0.047619	0.095238	0.111111			4U7E	0.190476	0.119048	0.111111			4U7E	0.142857	0.119048	0.126984			4U7E	0.047619	0.071429	0.063492			4U7E	0.190476	0.166667	0.142857
4UDT	0.46875	0.34375	0.288194			4UDT	0.520833	0.3125	0.246528			4UDT	0.385417	0.296875	0.260417			4UDT	0.291667	0.25	0.222222			4UDT	0.177083	0.229167	0.229167
5V89	0	0	0			5V89	0.48	0.24	0.16			5V89	0.16	0.12	0.093333			5V89	0.04	0.08	0.093333			5V89	0.04	0.02	0.013333
5WBX	0.08	0.12	0.1			5WBX	0.1	0.11	0.1			5WBX	0.12	0.09	0.1			5WBX	0.14	0.18	0.133333			5WBX	0.06	0.09	0.093333
6ISC	0.243243	0.175676	0.144144			6ISC	0.216216	0.135135	0.117117			6ISC	0.216216	0.148649	0.126126			6ISC	0.054054	0.081081	0.099099			6ISC	0.081081	0.094595	0.108108
6T36	0.227273	0.181818	0.121212			6T36	0.227273	0.181818	0.121212			6T36	0.136364	0.068182	0.075758			6T36	0.227273	0.159091	0.106061			6T36	0	0	0.015152
6UMI	0.42029	0.304348	0.256039			6UMI	0.666667	0.391304	0.2657			6UMI	0.304348	0.26087	0.21256			6UMI	0.246377	0.217391	0.183575			6UMI	0.144928	0.173913	0.169082
6UZK	0.194444	0.138889	0.12037			6UZK	0.361111	0.222222	0.148148			6UZK	0.055556	0.055556	0.046296			6UZK	0.083333	0.069444	0.055556			6UZK	0	0	0.009259
6XI7	0.354167	0.239583	0.194444			6XI7	0.479167	0.260417	0.208333			6XI7	0.229167	0.177083	0.152778			6XI7	0.125	0.125	0.145833			6XI7	0.083333	0.114583	0.131944
7e+50	0.193548	0.129032	0.107527			7e+50	0.193548	0.112903	0.075269			7e+50	0.096774	0.064516	0.053763			7e+50	0.064516	0.080645	0.064516			7e+50	0.032258	0.016129	0.010753
7F1G	0.042553	0.053191	0.035461			7F1G	0.085106	0.085106	0.06383			7F1G	0.042553	0.042553	0.028369			7F1G	0	0.031915	0.056738			7F1G	0.06383	0.085106	0.078014
7SO0	0.324324	0.324324	0.27027			7SO0	0.405405	0.243243	0.216216			7SO0	0.351351	0.256757	0.234234			7SO0	0.189189	0.189189	0.189189			7SO0	0.297297	0.22973	0.225225
7WBP	0	0	0			7WBP	0.085714	0.057143	0.038095			7WBP	0	0	0			7WBP	0	0	0.009524			7WBP	0	0	0.009524
8EJM	0.121622	0.074324	0.054054			8EJM	0.040541	0.047297	0.040541			8EJM	0.108108	0.067568	0.058559			8EJM	0.094595	0.060811	0.045045			8EJM	0.094595	0.067568	0.045045
SAAMBE-3D						DDMUT-PPI						mcsm-PPI						SAAMBE-seq						Mutation-Explorer
